# Supplementary material for: Reaching accuracy declines with postural demand during whole-body leaning
Source: Front Sports Act Living. 2026 Jun 9;8:1843450. doi: 10.3389/fspor.2026.1843450 (PMC13286970; doi:10.3389/fspor.2026.1843450)
Supplement: Supplementary file 5 [file Datasheet1.zip]

Archive with 5 entries (4 files):
- S1_Dataset/
- S1_Dataset/allID_dataset.csv
- S1_Dataset/ID_feature.csv
- S1_Dataset/allID_postphase_link_angle.csv
- S1_Dataset/allID_prephase_dataset.csv
