# Supplementary material for: Reaching accuracy declines with postural demand during whole-body leaning
Source: Front Sports Act Living. 2026 Jun 9;8:1843450. doi: 10.3389/fspor.2026.1843450 (PMC13286970; doi:10.3389/fspor.2026.1843450)
Supplement: Supplementary file 5 [file Datasheet1.zip › S1_Dataset/allID_dataset.csv]

TrialNum	ID	Time_constraint	single_or_not	Error	Target	Distance	peak_vel	peak_acc	exclude_rangeofmotion	exclude_maxdistance
0	1	160	1	13.8924052155667	-26.158001	28.1439205685957	33.2854281499657	136.131297703756	1	1
2	1	160	1	1.65297696843892	-11.765	11.1124007057098	19.5803421796249	104.755349187649	0	0
3	1	160	1	8.69868729471818	24.625	25.4063297917541	24.6310377938064	98.3882416489979	1	1
4	1	160	1	-0.329693134194497	1.5347	0.788645459185203	10.9531926211204	84.8267373296492	0	0
5	1	160	1	-0.860134043266185	4.7405	3.85252841738008	14.5919750329587	62.0473922048686	0	0
6	1	160	1	-0.234388136555634	8.8541	8.03886842493386	15.670752908788	64.1326623784635	0	0
7	1	160	1	-2.40313967855819	0.80511	0.0584586934412415	7.76603271277235	71.467831809635	0	0
8	1	160	1	12.872130960199	-28.722	29.615586340652	28.6801781467611	100.449222649642	1	1
9	1	160	1	0.953093742006752	-16.148001	15.5823411652528	36.134344324405	120.765011416641	0	0
10	1	160	1	-0.578182431922376	-7.4653	7.10161663412673	23.3259403310873	109.892229646251	0	0
11	1	160	1	-0.677204661311915	-6.4489	5.80035322789201	14.3114307115194	79.0159437632266	0	0
12	1	160	1	10.2705662218874	-27.746	27.0907948773547	39.7578024459019	144.296944048227	1	1
13	1	160	1	3.24900074317011	-21.419001	20.8176061387309	37.4726223033952	132.576928762745	0	0
14	1	160	1	-0.279060930798468	6.3108	6.74097242105054	28.703912470411	13.2194744790315	0	0
15	1	160	1	3.05838785786838	-20.58	21.1409113135893	22.0814081824569	55.7656418016661	0	0
16	1	160	1	-2.09007825393714	8.3017	9.02164904264966	26.3804149533019	61.3583053590427	0	0
17	1	160	1	3.61133851622737	-22.205	23.0432899721182	29.6368055652717	117.136889183115	1	1
18	1	160	1	1.73835967714993	-19.405001	18.6634564459193	36.1394466998206	122.817838018482	0	0
19	1	160	1	-0.421821424171833	-12.896	12.2848048293097	28.2539615152665	96.6761482914013	0	0
20	1	160	1	0.681000423004039	0.46718	1.19867605617843	19.784830231001	15.554598317346	0	0
21	1	160	1	2.56617572321234	14.574	14.8975985171568	27.1313385537492	105.23526176597	0	0
22	1	160	1	0.173714505057786	-2.7027	3.03770240127423	28.0769576045266	20.6559382316962	0	0
23	1	160	1	10.5927847021213	25.473	26.3190063516615	27.2402155763644	91.1206158956746	1	1
24	1	160	1	12.3473104481912	-29.819	30.3358346507077	29.4537300619838	130.625865347246	1	1
25	1	160	1	0.0151854466397308	-3.9974	3.56195665144431	16.9124136405572	122.48063534159	0	0
26	1	160	1	1.52901007260617	13.967	14.7943657330264	25.6487821887114	99.5531346571166	0	0
27	1	160	1	0.29366439664771	-11.654	12.2196764362128	24.7726204652674	55.1811869922525	0	0
28	1	160	1	-0.854588652804392	-4.7643	4.25733263257823	13.9390713749815	84.3736816800133	0	0
29	1	160	1	-0.139815356870198	-15.759	14.9774144174505	28.5772370779981	99.6999040782537	0	0
30	1	160	1	-0.204539169751311	-7.7065	7.27140803418302	16.5762278207697	118.758880660741	0	0
31	1	160	1	1.47861503551589	-20.35	19.5537116740036	36.0918743373775	145.268556083129	0	0
32	1	160	1	0.934585765169107	20.363001	20.7384672691114	34.3117964656889	104.180086799412	0	0
33	1	160	1	8.94818891522385	25.355	24.709191987981	40.4768295748301	137.350023713358	1	1
34	1	160	1	-0.471001494068415	-6.9302	7.67382783622514	22.748163441616	46.0175063999996	0	0
35	1	160	1	12.1134399449639	-29.528	28.6762836711469	35.9594536015211	123.796428476588	1	1
36	1	160	1	0.322744519823963	3.054	3.73597087810482	31.9740424916203	9.8108650723927	0	0
37	1	160	1	0.902665892366578	-18.004	18.5336224549179	19.2317093544826	37.3443956171338	0	0
38	1	160	1	-0.137104380367489	-11.388	10.901642150382	24.2294343250794	99.6006068337612	0	0
39	1	160	1	0.0113642877615572	-2.077	1.62426957491435	11.2708223044466	111.96730044438	0	0
40	1	160	1	13.2278019548056	28.412001	29.2888670489648	26.7679324044936	90.9334366190151	1	1
41	1	160	1	-0.203691801642302	-12.736	13.3009110082754	25.0469288590219	86.4145824943985	0	0
42	1	160	1	13.0168577373857	-29.598	29.2607041083957	46.7826997994216	156.786673221796	1	1
43	1	160	1	4.20804393261997	-21.384001	20.8374056126616	38.4363455992241	132.950619088727	0	0
44	1	160	1	6.29585513151114	23.931	24.4312237058533	30.8351619236603	108.78413137859	1	1
45	1	160	1	5.68232997587373	22.635	21.9218139828341	31.9774466936839	119.229659593443	1	1
46	1	160	1	1.36252341166233	21.075001	20.5031412235267	30.1105977491486	127.737531475467	1	0
47	1	160	1	0.36588892559989	-8.7786	9.26450891464638	26.7839508852241	58.8979691307423	0	0
48	1	160	1	5.19081351419048	-25.862	25.2792318125374	42.4630009503574	147.092182319533	1	1
49	1	160	1	0.23809295704274	-8.6185	7.99586430482084	17.6665381273106	107.966700441224	0	0
50	1	160	1	11.3684719556395	28.556	29.1670866776928	21.2894494761048	63.0553104091391	1	1
51	1	160	1	0.121627638185942	-0.06812	0.870969509315768	9.5370243454198	22.3522750216651	0	0
52	1	160	1	0.428554021500523	-1.5636	1.64921581519422	2.69740370771062	7.77580105710759	0	0
53	1	160	1	11.1724485182493	26.487	27.2494069396267	24.1638153749498	91.7925590805146	1	1
54	1	160	1	0.974186378834009	-10.2	10.8963698485253	16.8497243584807	95.1423327789718	0	0
55	1	160	1	3.98644084812334	-17.666	16.8261025179404	29.9798722240042	120.384197954576	0	0
56	1	160	1	0.663428677846591	13.386	14.052169615668	33.8081425640916	44.1257918221405	0	0
57	1	160	1	5.34160409697509	23.193001	22.5483355703253	42.0946331406806	123.287998575473	1	1
58	1	160	1	0.534051457078832	15.314	14.6369926644873	31.5573960512674	110.449677569856	0	0
59	1	160	1	-1.51106550930627	5.4957	4.76605280922699	16.5540901000775	112.438491384932	0	0
60	1	160	1	4.19793287598172	20.174999	19.5404624818314	35.1744372389472	106.753323756994	0	0
61	1	160	1	2.9162810321133	19.534	19.0829868056463	34.2283168621675	119.194580205676	0	0
62	1	160	1	2.13508935252674	19.971001	19.4744664392153	33.0029232660185	129.270568432783	0	0
63	1	160	1	1.92591033498454	15.261	14.3311184578532	29.5887840600746	104.299798403886	0	0
64	1	160	1	-0.789646586947594	10.246	9.52906875623132	20.5102870072294	117.133621128456	0	0
65	1	160	1	-1.1447811923079	-11.654	12.4740086264844	22.4459312840452	107.874121000988	0	0
66	1	160	1	-0.490358342796853	9.0991	9.64103082393121	34.25678572267	19.0001462968858	0	0
67	1	160	1	9.83645964630137	27.169001	26.6822566133384	39.5193776199643	118.912427603111	1	1
68	1	160	1	-0.347222721595012	9.4925	8.88035570232883	16.5399335119835	120.266554681097	0	0
69	1	160	1	10.590580650697	27.878	27.0619506806669	33.4767917098652	109.08215940392	1	1
70	1	160	1	5.16566536207305	23.766001	23.0339295198951	31.9557311971445	138.13517514883	1	1
71	1	160	1	-0.195950203987101	1.9812	1.29693185127367	14.7513282242725	150.203740332486	0	0
72	1	160	1	-0.613495676193042	-5.7935	6.63885692645294	7.81545805848458	36.6723756584619	0	0
73	1	160	1	-0.548853647082836	10.835	11.602271025091	14.2937204223938	59.2408800442984	0	0
74	1	160	1	5.4042246128228	21.482	20.656303208411	32.0540224747075	100.670016845556	1	0
75	1	160	1	0.625891138504203	15.172	14.6669450458743	37.7501199814699	146.763060028864	0	0
76	1	160	1	0.512109574687022	10.237	10.4357219227226	19.8897506007504	82.6770437449218	0	0
77	1	160	1	-0.109074601340573	-0.10993	0.715492002439208	19.2069390545886	27.4825587952966	0	0
78	1	160	1	3.84071194892192	18.372999	18.6504341716021	31.4290802801338	115.911070757319	0	0
79	1	160	1	11.5360442292509	26.923	26.4001120056037	35.6933505916838	119.675913307325	1	1
80	1	160	1	0.866323728841735	-14.358	15.0021571130504	19.3154841300227	50.2636944596935	0	0
81	1	160	1	2.25150627208119	-19.804001	19.2377896322516	33.6218572415203	111.39716218461	0	0
82	1	160	1	4.77822120929104	22.030001	22.5490945097104	37.4024548934969	51.9721399059381	1	1
83	1	160	1	-0.0662167378975429	-10.745	11.2353902345161	31.041765230312	57.5279094726056	0	0
84	1	160	1	-0.93667458396423	17.407	18.0079303884655	29.3482678071137	125.934264891484	0	0
85	1	160	1	-0.290378238448871	4.726	4.56853642840535	13.2001828392381	119.326290641403	0	0
86	1	160	1	1.43985715378683	19.691	18.9433410540763	31.1023318235263	109.908062345259	0	0
87	1	160	1	4.94169819911282	22.827999	22.3556485413294	37.5044389687249	143.654348325119	1	1
88	1	160	1	0.0221053828921258	7.6966	7.19552487192591	17.6595010340932	114.839803893454	0	0
89	1	160	1	11.2824222773164	-27.528999	28.2082722908574	27.774589961582	111.943016571722	1	1
90	1	160	1	0.655859216946443	18.729	18.8721640257208	35.3101363759264	104.228594873079	0	0
91	1	160	1	3.78237054724078	22.497	22.5045609307199	41.8522990308841	147.339586109275	1	1
92	1	160	1	-1.08441628168379	-8.7844	9.05765779092016	33.7952476398306	47.3960380286664	0	0
93	1	160	1	1.06373508462551	14.535	15.3577710379546	18.5058426251168	55.2923676611961	0	0
94	1	160	1	3.40686099207476	21.347	20.7722155618836	37.0183188549332	132.249746572375	1	0
95	1	160	1	0.471932752286648	-14.542	14.7792624710139	28.5971390133988	91.9772996371704	0	0
96	1	160	1	0.600741013723897	0.14353	0.397585463534384	26.3777837281797	21.7233201049068	0	0
97	1	160	1	8.04683422116281	-25.469999	25.0856268298166	31.9741861485194	97.54737906161	1	1
98	1	160	1	0.547295582877428	16.459999	16.832217606991	29.9992853126469	99.3121598855374	0	0
99	1	160	1	9.84161809419249	26.754999	26.62342786398	40.5942816626545	124.233370226061	1	1
100	1	160	1	2.26145367513446	16.611	16.3755584758167	31.8103386904605	146.181891793418	0	0
101	1	160	1	14.3468755532351	30.733999	30.2758015228058	37.6453389097042	98.8592548986666	1	1
102	1	160	1	0.243564515358663	-17.469	16.5694793179597	26.2852186409411	84.8205057120927	0	0
103	1	160	1	-1.28763592317132	-15.261	14.5321031471311	33.3767301032112	129.63195659862	0	0
104	1	160	1	-0.218268853014543	11.047	11.4417354708523	34.6965581734533	29.8439578529575	0	0
105	1	160	1	0.189003794434537	18.851	18.4089718866	31.0026693332636	94.7205799130717	0	0
106	1	160	1	0.928618556831586	8.7987	8.20913156828658	24.8198355894987	93.5712066527326	0	0
107	1	160	1	4.38345322207495	21.316	20.7046121539052	36.0572913916685	126.510971535467	1	0
108	1	160	1	7.98091119267259	-24.993999	25.4014075534164	31.5507332421516	129.771488371189	1	1
109	1	160	1	-0.712923495588482	-5.298	5.06260033136454	11.4190452932611	108.463390864806	0	0
110	1	160	1	10.2649032578301	26.059	26.8201027576556	23.82170205194	87.1573135506654	1	1
111	1	160	1	4.64484728109245	-20.243	20.9942751740994	29.354272299881	130.307302583235	0	0
112	1	160	1	2.74780236278664	-19.639999	19.3544387040603	29.280273677325	131.739859754598	0	0
113	1	160	1	-0.811083318267121	-12.907	12.2306237931347	24.390440174276	143.639822168742	0	0
114	1	160	1	0.837458953491293	15.58	15.9135102414612	24.2240126179042	96.8446748869067	0	0
115	1	160	1	-0.0339733976228729	-9.5857	10.412544937539	33.0447638980795	49.5382916847853	0	0
116	1	160	1	-0.360944803389827	6.305	6.98165646306262	17.2946304048729	11.8531455356785	0	0
117	1	160	1	-2.24879323754254	9.5119	8.94988160409819	18.0960160491109	61.9496301436773	0	0
118	1	160	1	0.316992539540422	-1.1484	1.84406803160433	15.4084838115768	19.5140925362289	0	0
119	1	160	1	-3.06869811124207	8.9485	9.76232262978143	16.0937630340996	27.1757530880057	0	0
120	1	160	1	2.8071405785253	-17.537001	18.1986107852794	20.9508949176809	92.032065191241	0	0
121	1	160	1	3.31006960403056	17.796	18.5481556205884	17.7246358983089	39.6267590601552	0	0
122	1	160	1	-0.345381114452887	2.3963	1.70936827272503	6.77008796221031	86.6654232882775	0	0
123	1	160	1	0.623969582169389	-3.32	4.05002065556658	15.1060921203837	27.2389571864532	0	0
124	1	160	1	-0.172791300766926	0.22614	1.02525121259851	8.69613772898427	6.29437950605301	0	0
125	1	160	1	-0.139007552068659	-14.436	14.8186685984926	23.1502829300822	98.8181553160524	0	0
126	1	160	1	5.38285360440222	-24.389999	23.5834180189037	30.8236494137967	113.410343916132	1	1
127	1	160	1	7.71229046995539	-24.646	23.9690997446163	35.0987393899532	134.412533976095	1	1
128	1	160	1	4.626526407542	23.711	24.2341179633536	35.5648804460992	131.576016419754	1	1
129	1	160	1	-2.33159303859865	-16.874001	17.3641844802327	29.3908361938351	116.61126901241	0	0
130	1	160	1	-0.338876492892075	9.2102	9.9151073076119	28.0592558425433	32.5644688968973	0	0
131	1	160	1	0.583636439066337	-12.984	13.6615618121841	18.5382171488882	41.3964731342642	0	0
132	1	160	1	-0.00737780550942979	-10.194	9.63531857230068	25.2549553920217	88.328850407724	0	0
133	1	160	1	-0.92598821438968	-2.2365	1.67813015865133	12.1597985641046	72.8605844792641	0	0
134	1	160	1	1.03346624853848	14.143	14.8118777117487	14.5926505313644	45.4995208047415	0	0
135	1	160	1	1.69341183230114	-19.910999	20.4312633893208	29.5869547072385	133.355601484985	0	0
136	1	160	1	0.249620076436704	2.2084	2.41386503533395	30.6995355657464	8.8397613476443	0	0
137	1	160	1	1.18571806365671	-11.67	12.491108613208	10.581515927988	32.3814747604069	0	0
138	1	160	1	-0.958858597336553	4.5881	5.45278094955554	15.2785066889708	64.7600565427983	0	0
139	1	160	1	0.683858341948809	6.2024	5.69287048770186	19.5843651113282	72.208048582671	0	0
140	1	160	1	0.607081075365432	-12.48	13.0765715297702	18.6563154150262	70.318622412795	0	0
141	1	160	1	0.24466772933883	6.1918	6.62156864331133	23.4234230258153	18.9996790370861	0	0
142	1	160	1	14.0260505197196	29.254999	28.4397525079177	36.5321276668633	144.208024110152	1	1
143	1	160	1	0.326408519353112	-15.248	15.8327974733517	24.140678408278	129.296564890422	0	0
144	1	160	1	10.8306595025095	26.41	26.8787019945236	27.8552061415036	122.721525581004	1	1
145	1	160	1	3.79982345358386	19.264	18.3838843474678	21.9197570047931	117.52320953965	0	0
146	1	160	1	14.5250280504123	28.955	28.3602421017467	35.6079211334546	118.643443054044	1	1
147	1	160	1	0.943377782878457	15.66	14.9285316083325	26.6644598840609	107.141358125941	0	0
148	1	160	1	11.453890222321	-27.767	28.2325204115292	32.5949736609247	93.2433744615113	1	1
149	1	160	1	-0.88992848155009	-3.7089	2.6722016463807	9.78543103131978	96.9344104720175	0	0
150	1	160	1	1.10221572080718	2.7637	3.63044224680768	13.3355918760933	8.37405895362409	0	0
151	1	160	1	4.06834769977026	-16.409	15.9654712114839	23.5869900135641	94.9808277960191	0	0
152	1	160	1	0.197331213757824	-1.2833	0.686689928176348	9.8714238226802	102.099024178846	0	0
153	1	160	1	9.86762184398051	21.541	22.4105922711721	21.7105966842232	73.1546876090861	1	1
154	1	160	1	-0.62533982299865	7.7839	7.07128952787823	23.9885008790466	100.63317986697	0	0
155	1	160	1	7.85610896266734	22.934999	22.3084526563041	38.275802166068	132.355323154914	1	1
156	1	160	1	1.12139978974137	1.3623	0.677733335132939	11.502172811396	97.879021918591	0	0
157	1	160	1	14.6964329862506	-29.222	29.4839870883443	33.3032810856761	124.714272860814	1	1
158	1	160	1	1.19459777510926	-4.1994	3.79073298781374	19.5383128490803	83.6334942736205	0	0
159	1	160	1	15.1422504703141	-29.759001	29.0052976387822	35.4065858881655	121.785158448514	1	1
160	1	160	1	10.7345884357463	-26.771	26.3232034944026	39.9600160077844	133.466300677689	1	1
161	1	160	1	0.12627104965051	10.591	10.9983923543725	35.3041577546955	78.9537865761591	0	0
162	1	160	1	0.774795442490344	-10.052	10.1841401436815	31.9201300919584	30.6094643109311	0	0
163	1	160	1	0.330269611222461	-5.4471	4.77546009107893	17.7834249656842	76.1534594573909	0	0
164	1	160	1	1.41873148978559	5.8373	6.61277171714043	13.3591464700706	13.4488723860482	0	0
165	1	160	1	5.52209536517902	22.441999	21.617383002634	30.0072151811631	108.733720429421	1	1
166	1	160	1	-0.731803092447343	-14.92	15.6265240261446	29.678430712041	102.414410788254	0	0
167	1	160	1	0.629113364644306	12.37	12.6246401930759	42.7239918996318	35.9942092922716	0	0
168	1	160	1	13.0208330930873	29.382999	28.8875166910551	39.5320958942305	135.979654802311	1	1
169	1	160	1	9.50061874886632	24.025999	23.2305614021219	29.9635745447809	142.754777341774	1	1
170	1	160	1	3.51376904389589	20.049999	19.3410870821569	27.1668571444191	101.41913308208	0	0
171	1	160	1	-0.819346653048938	2.8614	2.33330722277107	11.1442773139689	126.041448230435	0	0
172	1	160	1	3.28106676981136	19.427999	18.5429039434814	28.0311008429859	83.376647822242	0	0
173	1	160	1	0.785448222973866	17.646	17.3046053596373	33.2321560425301	121.707593064465	0	0
174	1	160	1	-0.63417573432737	4.4942	3.8913935279115	11.0767767675731	124.734837740857	0	0
175	1	160	1	10.9447049420357	29.243999	28.5792621371904	36.0954092967491	110.556081608977	1	1
176	1	160	1	1.32645523607167	-13.732	14.2850843216294	27.9431065629854	49.5613592357547	0	0
177	1	160	1	-0.556529977785406	-16.194	15.3126314992972	20.2288396456108	125.759125292661	0	0
178	1	160	1	6.22356697089112	-21.926001	21.5667899003175	37.5642006054835	143.057012779481	1	1
179	1	160	1	2.20921740236419	-18.093	17.4029012604153	24.0664490745538	104.973149217728	0	0
180	1	160	1	0.795929862548317	5.3147	5.69675781487074	33.7823382795096	9.15594798723163	0	0
181	1	160	1	-0.471980057052184	10.691	9.97804519972226	27.4213052466313	79.171989855829	0	0
182	1	160	1	0.394558189863828	-14.609	15.3599288635375	19.7173672026183	82.2144430238983	0	0
183	1	160	1	2.20531446075565	17.993	18.6045086682164	29.6144217737853	54.0188920960571	0	0
184	1	160	1	14.3153596248368	30.101	29.363965046409	29.2130875742314	137.342319257874	1	1
185	1	160	1	-1.77691062329806	-13.795	14.3598531188694	23.8252443467501	96.2643957262002	0	0
186	1	160	1	6.2549239362992	-20.57	19.8889744869172	22.9260013439136	97.1129488814169	0	0
187	1	160	1	7.76497677042883	-26.105	25.4590032711145	29.9155110837944	125.882345132416	1	1
188	1	160	1	-2.05883551843844	-4.2736	3.61775931768789	9.61779324659715	120.602520182817	0	0
189	1	160	1	5.20066658706691	-22.733	22.0515770991972	31.8899467176696	97.1447405689638	1	1
190	1	160	1	-1.05145307624718	-8.1126	7.48086640720083	11.4613569754114	88.4898078265477	0	0
191	1	160	1	7.65973280589876	-25.475	24.7287601378499	32.3249566914137	120.428193157615	1	1
192	1	160	1	1.53588277863462	-16.864	16.2762081709048	24.643415117377	108.198276930272	0	0
193	1	160	1	12.2261220052053	-27.115999	26.6481566738706	39.494976916908	135.513950611674	1	1
194	1	160	1	3.49757024837284	21.146999	21.5297186646606	36.0128505571321	89.0294598530028	1	1
195	1	160	1	3.88079398046371	19.451	18.6613176117984	26.5571085105643	128.032153715712	0	0
196	1	160	1	1.64270249541423	16.247999	15.4263309202522	22.8475644765871	120.639976322043	0	0
197	1	160	1	0.455020603298298	-0.066066	0.548705359434667	27.2927673682573	29.2368714918823	0	0
198	1	160	1	-0.634317439728241	7.4712	7.13032898869138	13.1622903189484	47.1819647762036	0	0
199	1	160	1	2.72516190312203	15.101	14.3964122195893	21.064152821774	75.6416741165145	0	0
200	1	160	1	-0.458939893012737	-10.644	11.1985007533438	32.8429510833865	71.8811485201365	0	0
201	1	160	1	3.41725676288297	-22.042	21.3461554251789	40.9573417526117	146.672637016535	1	1
202	1	160	1	0.63038509244104	3.5812	4.06397865281893	33.9772258256522	11.333910321436	0	0
203	1	160	1	6.54342314191337	-22.368	23.1250209650015	22.0361178886955	100.207957064986	1	1
204	1	160	1	2.88238168151371	21.323	21.9854828147518	31.3296199192395	90.7829205481514	1	1
205	1	160	1	-0.580335309962221	4.8637	4.21415872762269	11.2798891066008	137.249207393109	0	0
206	1	160	1	-0.547539463704867	11.597	10.8426863776589	20.9402985655492	87.3487145015134	0	0
207	1	160	1	2.72454619506709	16.356001	15.6483938024804	25.1826878177051	89.3769744553433	0	0
208	1	160	1	0.494121706194007	-5.7806	6.44365132245439	39.9864662504848	9.9870219413134	0	0
209	1	160	1	13.4741845963236	29.811001	30.361790354187	20.9263237359759	79.8768719742604	1	1
210	1	160	1	10.278344538188	26.142	25.5842147069608	34.965409217283	126.548306229189	1	1
211	1	160	1	-0.944194134970527	3.0276	2.25667716727608	11.2469919560901	67.9351913159737	0	0
212	1	160	1	0.109774975464597	1.3187	0.75997503753831	7.60730016398184	83.4735945249587	0	0
213	1	160	1	13.8153226182457	29.886999	28.9536939503809	31.8465564670021	124.166735020448	1	1
214	1	160	1	11.4564677845055	-25.605	26.3760353613566	24.3369141963742	104.366930173192	1	1
215	1	160	1	13.39465833588	-25.617001	24.6114961384685	30.6559851985227	129.130268719157	1	1
216	1	160	1	-0.968444801275051	-5.1964	4.1874392053262	16.9004016755674	99.1952260427453	0	0
217	1	160	1	3.42333318716028	-15.648	14.8460942188966	24.3228579523343	109.733204098613	0	0
218	1	160	1	9.25967216364241	25.000999	25.2138670546966	34.7140240654131	80.4101086246867	1	1
219	1	160	1	-0.322803132991831	12.66	11.8714020808213	20.2078774391532	122.174173351187	0	0
220	1	160	1	-0.00257144427621636	5.7425	5.07415910099611	13.2335834554617	111.28698791944	0	0
221	1	160	1	0.179733367762663	-6.1994	7.0721669676537	7.85369588298994	24.92243892497	0	0
222	1	160	1	-0.402976151396942	-6.7716	5.8697797442732	12.2285803274396	50.716316515772	0	0
223	1	160	1	0.0432218302864236	11.863	12.6095801810946	18.2799430258176	27.3002688569735	0	0
224	1	160	1	0.731587277002989	-13.244	13.8531361801761	17.9995536831613	40.8985629217673	0	0
225	1	160	1	16.1583869807088	-29.117001	28.6706501539953	36.7477986840241	120.453600314497	1	1
226	1	160	1	1.72963868146705	-14.556	13.9242192437636	19.7853957166538	75.5694426393377	0	0
227	1	160	1	8.77255684223324	24.159	24.5429480691617	27.5591368197687	88.4721707472069	1	1
228	1	160	1	2.69060123966074	-18.723	19.3715153536822	23.5380773312838	102.888928509589	0	0
229	1	160	1	-0.544026768839135	-11.677	11.2312021233376	26.8252025992124	120.479990122546	0	0
230	1	160	1	2.21561126493961	19.104	19.7464245270863	28.1960069200844	64.7195669473843	0	0
231	1	160	1	6.34017688545871	-21.792	22.4544067400998	20.6049645036803	64.0204707272251	0	1
232	1	160	1	-0.242703165938797	-5.4476	5.00385762642655	14.2157872448515	120.370600272692	0	0
233	1	160	1	14.4148788405866	-28.358999	27.6163416501341	30.3684593699266	83.2617927156899	1	1
234	1	160	1	0.426572778999391	12.405	12.77668919894	31.0205966402624	70.5331776583384	0	0
235	1	160	1	3.42565182202869	20.694	20.0435621033044	35.0162809521422	115.091321989011	0	0
236	1	160	1	-0.226401994108312	-2.4472	2.90735787914674	32.3439873193123	9.17894128085184	0	0
237	1	160	1	0.801734053907976	-9.9825	9.08603311624105	16.573259155376	61.8779431188277	0	0
238	1	160	1	8.05533359244769	23.660999	24.4245448622342	22.0247318912075	93.1000933705572	1	1
239	1	160	1	-0.847921559629712	-4.0875	4.71780053515743	30.2308829831717	44.7209814344746	0	0
240	1	160	1	-0.465810190693411	-8.6283	7.70928259115439	20.3651204447218	76.7776359062178	0	0
241	1	160	1	-0.817319685293286	-10.35	9.64018502910669	24.5304805230141	65.8832260060427	0	0
242	1	160	1	-0.0836787698256618	15.926	16.6740691463691	29.3820603752742	92.4427789728588	0	0
243	1	160	1	-0.74755794055406	11.823	11.2786077303604	22.2472808203301	119.456594016494	0	0
244	1	160	1	0.537834699469649	2.9316	2.31691928593885	11.922061364521	148.0067037404	0	0
245	1	160	1	-0.704946137020589	0.87713	0.00769369058539215	4.55641869306518	37.050251243852	0	0
246	1	160	1	-0.492010350321254	-1.9141	2.87170654422517	6.61380562174797	15.1588475782957	0	0
247	1	160	1	-0.696627538170395	-8.8539	7.91160797345607	18.1277429305031	59.9850745933977	0	0
248	1	160	1	2.69828716131582	16.306	17.2606989387717	23.4626774640299	93.6940751938775	0	0
249	1	160	1	0.420021459823465	14.878	14.5783633981239	38.1380718127327	130.433078556409	0	0
250	1	160	1	18.0037906549132	30.146999	29.704338262233	34.54726724359	159.24857188833	1	1
251	1	160	1	6.31195954306302	-22.042999	22.6043078399715	29.9497527093343	146.8649885122	1	1
252	1	160	1	-0.509142473068854	-5.3134	4.8205638647529	24.9986794692027	164.341973658686	0	0
253	1	160	1	5.18569842077039	-22.332001	21.5591501169611	33.4515569244751	116.588823724948	1	1
254	1	160	1	6.90750587855695	25.4	25.969057741738	27.8217936768658	82.7456826247275	1	1
255	1	160	1	8.1906237241452	-23.854	24.4317756915553	31.4407487006403	105.148010274745	1	1
256	1	160	1	13.5834288624637	28.316999	29.0922766969789	25.4882381603517	122.380580636466	1	1
257	1	160	1	0.653404926073015	8.1962	7.28175687429406	12.4664916272089	90.1626042670503	0	0
258	1	160	1	1.07317596285038	13.636	12.8417974870288	18.9773322341029	61.8160092208576	0	0
259	1	160	1	0.292587621641715	3.3075	2.97289543955553	11.9306799331101	133.072583656959	0	0
260	1	160	1	10.0030766638639	-26.414	27.2921223503869	25.6080447791104	97.1327258733012	1	1
261	1	160	1	11.2520677388465	28.424999	29.0478015480101	24.6487852591083	90.8671152041185	1	1
262	1	160	1	0.232180077802186	-8.0042	8.62148991844263	26.453874452726	79.3821249707249	0	0
263	1	160	1	-0.0845145001073764	4.2807	5.02367996557421	15.5856169036149	23.9828469733566	0	0
264	1	160	1	-0.0521116110648077	10.98	10.1785764979172	16.2909532155506	61.7719337209574	0	0
265	1	160	1	9.4621534911265	24.764999	24.0349933862351	26.6303007558792	81.5037744468699	1	1
266	1	160	1	12.6716183664185	-30.549999	30.9485361557251	31.9239575183115	88.3226321537112	1	1
267	1	160	1	12.3094138676516	-28.052999	27.5872325322591	33.9476215813399	121.649537639804	1	1
268	1	160	1	0.572263803057422	-5.2444	6.1594363913268	7.06910374270456	18.9412561232061	0	0
269	1	160	1	12.7342403458084	-30.013	29.1877434559723	30.8041772437671	95.2941337297636	1	1
270	1	160	1	1.55126132856641	-15.22	14.9870026130713	33.6195035862155	152.540713093998	0	0
271	1	160	1	6.81279709240527	-21.723	21.7353973639625	42.3796123906412	127.497571373194	0	1
272	1	160	1	4.3808085875071	-20.927999	20.520508757016	31.1829417723031	87.643818539842	0	0
273	1	160	1	0.530527727689027	-17.521999	16.8798090044414	29.3111306198642	123.483361924561	0	0
274	1	160	1	10.6513753216473	-28.709999	27.744134369641	32.4705103490101	150.816911322456	1	1
275	1	160	1	0.461839017535457	-18.496	17.9639533051629	30.6122984997349	133.773201021472	0	0
276	1	160	1	8.0571860379867	-26.68	26.2590638709574	31.6987830990409	144.555726474072	1	1
277	1	160	1	8.05408087965285	21.929001	22.4932402281242	27.9841773064453	126.01515036216	1	1
278	1	160	1	6.27192501987698	-23.419001	24.0841314332305	24.8699578173616	108.17484361593	1	1
279	1	160	1	0.326520920070636	-3.3188	2.80253630837245	13.3065365103836	132.175046007101	0	0
280	1	160	1	1.93313409328796	-17.223	16.441467613606	27.6138764035805	99.1478672702827	0	0
281	1	160	1	11.8143379410614	-29.783001	29.1888660844238	34.2071574871706	105.526298478374	1	1
282	1	160	1	7.40419739007069	24.289	24.8306697861254	35.8061857407834	99.0438658164816	1	1
283	1	160	1	14.0351875591863	30.437	29.6470810268167	34.0425340090009	131.130384812952	1	1
284	1	160	1	0.426197240796679	-17.120001	17.7023180849888	22.8817732923384	104.24837891278	0	0
285	1	160	1	-0.647565752037895	11.626	12.1511616638435	29.1268231274864	69.2573222738357	0	0
286	1	160	1	-0.224681790728843	6.4229	5.61307059782739	13.0606389143525	93.282905174258	0	0
287	1	160	1	0.425684954689654	12.532	11.934469317282	20.8820881127855	69.5039844810147	0	0
288	1	160	1	0.416474882351409	9.127	8.41930456506391	15.5710486165198	89.6791970949995	0	0
289	1	160	1	1.0801549550478	-0.73496	1.47670620993193	23.9319387605233	13.6752375910237	0	0
290	1	160	1	0.76373837318696	-6.4438	6.82451399528335	6.60453865046131	27.4624001270524	0	0
291	1	160	1	5.84993032564443	-19.879	19.1216735893054	32.2173251420562	110.600174732428	0	0
292	1	160	1	2.84703630845817	-19.607	19.295021087364	39.1822508791924	143.570224592939	0	0
293	1	160	1	-0.210745344024517	11.151	11.6290920875879	37.2281214703604	54.1313807047938	0	0
294	1	160	1	0.772807075719105	0.69078	0.142364423104214	8.42641748019857	83.6888677515543	0	0
295	1	160	1	8.07260263516266	-24.395	24.2599113450591	20.6601287812481	67.2443825185021	1	1
296	1	160	1	16.1036932991046	28.000999	28.4858553602426	28.1791406452039	135.314373207286	1	1
297	1	160	1	-1.46656069054042	-10.695	11.3679732637468	22.8554252488394	100.694949122153	0	0
298	1	160	1	5.69627969011968	23.518	24.2105738095325	25.0538636423765	88.0620858276937	1	1
299	1	160	1	-1.89290462472725	-0.49278	0.942791412414097	27.8092104820007	55.6948132085944	0	0
300	1	160	1	9.55235823160615	26.028999	26.7570257990527	20.4214995599809	57.3649102716578	1	1
301	1	160	1	0.976589286857878	13.093	12.9456760133982	15.538215939215	49.9428456693507	0	0
302	1	160	1	10.2284364957326	-26.547001	27.2941688815499	19.4926876243899	71.9378824112882	1	1
303	1	160	1	9.86138581313512	-23.816	23.0921574553546	30.7367569667263	128.397243715416	1	1
304	1	160	1	2.34698182682274	16.988001	17.4717149207418	31.5267505189809	92.6451027758124	0	0
305	1	160	1	0.738925443889425	-17.582001	18.1075719295209	27.8713922332004	81.3146417558397	0	0
306	1	160	1	10.6238422449568	28.27	28.6541900614809	37.3687493598906	83.1350976998491	1	1
307	1	160	1	3.27540193418655	17.639999	17.2197677719527	28.1194183460106	121.088009507727	0	0
308	1	160	1	-0.115806856512853	12.516	12.1338287240385	25.2806409613221	138.729362662325	0	0
309	1	160	1	4.11377491050745	22.002001	21.4283734904846	40.3800480199177	136.579948388028	1	1
310	1	160	1	7.02995890341416	-24.287001	24.7079676285696	33.5762929324961	130.45230489887	1	1
311	1	160	1	5.76278742004154	26.530001	27.0677432243653	40.360975004227	106.368293040238	1	1
312	1	160	1	-0.0424550630793377	-0.32169	0.782512034433511	40.7760414370779	34.5779034465654	0	0
313	1	160	1	0.377796292339044	-2.6749	2.28508518286332	3.9201412573047	15.5785317582815	0	0
314	1	160	1	1.19058328739738	-9.0344	8.12112720941285	15.0733674708591	65.4030313041221	0	0
315	1	160	1	-0.0576410255748218	-0.65473	0.180518144439582	7.05220396373175	70.7165614005176	0	0
316	1	160	1	-0.0045361166893616	-2.9591	2.31321100326304	5.20422265178773	14.4791548043192	0	0
317	1	160	1	1.61538162636208	13.158	13.9835716428245	24.0472085668946	101.125969408518	0	0
318	1	160	1	12.0696397229637	-26.42	27.1095488626171	27.8965757517336	130.51563931399	1	1
319	1	160	1	-0.0911719532544355	-5.1982	4.69931316930087	17.7328126809293	139.556525634636	0	0
320	1	160	1	0.268426864554791	7.3809	8.10325253477104	15.9587215782375	31.8588848723378	0	0
321	1	160	1	-0.597993085947985	9.3372	8.81733217531951	21.728987264607	73.0065133006907	0	0
322	1	160	1	-0.282448376942798	4.9554	4.32141314920184	13.482257306768	74.7920414009283	0	0
323	1	160	1	6.62154509979337	-21.952999	22.5787870717249	27.978233368019	132.197013752664	1	1
324	1	160	1	11.8489565729182	-27.702	26.7559989329159	34.9607335287963	139.697117169568	1	1
325	1	160	1	-0.760113530830751	7.2875	7.80488360346518	37.4449432313578	32.6036567450361	0	0
326	1	160	1	-0.282203187077155	7.3668	6.65985760886872	12.5328242026041	68.6532958277083	0	0
327	1	160	1	11.5855674419616	-29.233999	30.0602541457058	25.472688464141	100.504015011207	1	1
328	1	160	1	0.0988827003179133	-0.58041	0.161670023258613	9.91605579655275	132.222446301526	0	0
329	1	160	1	9.09613650236752	25.660999	26.1280670908507	23.1365810777825	71.9815738908847	1	1
330	1	160	1	-0.230444442923	5.8742	5.17668803135489	9.97011861135041	147.254853767355	0	0
331	1	160	1	11.8137352630413	27.650999	26.8927696587064	37.3552292353093	134.384192951949	1	1
332	1	160	1	0.000193048031494669	-14.2	14.7440473412606	25.1149192011955	108.667373430224	0	0
333	1	160	1	1.44936863364887	-2.622	2.28426974006113	18.8518840591184	133.130332970099	0	0
334	1	160	1	-0.810526025627468	-1.851	0.91278083744851	5.29209348972456	29.0130922710929	0	0
335	1	160	1	6.6063692602944	-24.573999	23.7007802991291	37.0082324336582	143.324259889857	1	1
336	1	160	1	-1.06314473943287	6.6294	7.35316554299209	30.5249311410632	32.4395707072045	0	0
337	1	160	1	-0.627697574939374	2.4802	1.82816915956511	7.96363465487157	80.2386049690062	0	0
338	1	160	1	11.1558415558972	-28.573	29.3867566422822	30.6675201929695	114.892946350653	1	1
339	1	160	1	8.95297089576186	22.761	23.2487669640221	29.3948165631751	87.1417064383695	1	1
340	1	160	1	3.04039238842972	-18.584	19.4258444562808	33.8200677881415	126.755573890279	0	0
341	1	160	1	6.99855656428052	23.900999	24.3493173039505	45.1346471918025	65.6789713271078	1	1
342	1	160	1	11.58879442159	28.158001	27.4631774909807	39.937692603697	136.153353430557	1	1
343	1	160	1	1.45707265230375	17.629	17.0233024959567	32.8385964932945	127.0528048805	0	0
344	1	160	1	-1.30299639788403	14.557	14.0940143755833	32.2807539418263	149.33941281348	0	0
345	1	160	1	0.117226373757435	2.1554	1.39921075501706	9.54854309399431	133.717831364947	0	0
346	1	160	1	0.0929962473715005	-7.0585	7.95245476645028	14.3682924268929	66.0579978892367	0	0
347	1	160	1	1.57501453263738	15.892	16.7285696695833	26.9083441120766	106.079227875097	0	0
348	1	160	1	-0.467192627128362	-11.23	11.8858248101078	31.2537943287178	70.4284035625069	0	0
349	1	160	1	12.4760171548044	29.174999	29.8536244625151	24.6260366870168	55.4612093072793	1	1
350	1	160	1	0.540320704510293	17.208	16.6210487688867	32.7767201080436	134.615686422819	0	0
351	1	160	1	0.259505224415774	-9.4564	9.98819820934651	33.3677224055919	18.1529459350571	0	0
352	1	160	1	9.50965245247	-26.532	25.9899296129851	37.6094189220586	141.601231685014	1	1
353	1	160	1	0.017563317349877	4.3025	4.56780784727794	32.6058511726633	21.090301907154	0	0
354	1	160	1	-0.334676810677363	11.437	10.7857259753763	27.7478874574204	105.07559712713	0	0
355	1	160	1	-1.04669986047105	3.2553	2.66510553413565	10.5724054013187	119.907581791541	0	0
356	1	160	1	9.43314581957606	27.441	26.7411512527904	35.9419037268712	130.710047157529	1	1
357	1	160	1	10.1473508040038	-23.417	24.2099510471287	23.3827975593883	82.0289897515058	1	1
358	1	160	1	3.52300277133538	-20.298	20.0620385995969	34.0945542114928	125.944871983829	0	0
359	1	160	1	9.44762797440799	-26.745001	26.1502760935648	40.6862322112562	133.573038271141	1	1
360	1	160	1	-0.069490563918766	-6.2418	5.83721857876717	13.9061556460361	92.1700278419745	0	0
361	1	160	1	1.9613244189706	-15.668	15.0056326236376	23.5421743350527	92.5984593841544	0	0
362	1	160	1	3.37275669507774	-21.127001	20.4539133285418	35.3475860104098	114.849925178185	0	0
363	1	160	1	12.1043132348892	-29.325001	29.1248886816405	36.5220293212449	107.325949839441	1	1
364	1	160	1	3.67289882049862	-20.186001	19.608122690345	30.2516380051205	127.577644659049	0	0
365	1	160	1	1.45658117316618	-6.1808	5.81244349661336	11.5662197822746	87.3162408658633	0	0
366	1	160	1	-0.528063227124225	-12.283	11.4591547169718	27.0404177186776	87.0771877924348	0	0
367	1	160	1	-0.178247951268445	3.7633	4.311272535923	25.6717829453441	-0.567293641209332	0	0
368	1	160	1	0.338862262626012	11.312	10.3555033810494	14.8252971024355	65.3512968191933	0	0
369	1	160	1	1.583626248042	-15.69	16.0735380789665	28.8093248984371	44.3053286416273	0	0
370	1	160	1	5.86415969868728	-23.736	23.1993695298246	36.1943701774025	140.882140725911	1	1
371	1	160	1	-0.234034173076476	4.4657	4.94907845892773	35.5881687697041	14.2105260305825	0	0
372	1	160	1	0.277578891430521	-7.0379	7.43464600276377	21.7292181641472	19.6334910064855	0	0
373	1	160	1	-0.541268232233776	-15.436	14.6591678621791	36.9611187541174	102.269643414412	0	0
374	1	160	1	-0.528589582712314	-3.9694	3.31623391338843	12.5395522677216	130.676889847139	0	0
375	1	160	1	15.9367095061709	-30.113001	29.490276475834	36.5117237209815	119.596000305447	1	1
376	1	160	1	-0.633793998581774	9.6121	9.54879212043528	14.5707143033592	56.4998205389122	0	0
377	1	160	1	3.78737921080899	-12.69	13.3040763874103	18.8792220629886	18.2951111273955	0	0
378	1	160	1	9.07609287054541	-25.257	24.5229281693664	33.2545472642768	133.367039534895	1	1
379	1	160	1	-0.688913441446164	-4.4016	3.85034283975583	17.1348700310301	123.680436654436	0	0
380	1	160	1	3.69640915880943	-19.650999	18.7791046431375	38.0668956546401	122.507196819124	0	0
381	1	160	1	1.99852965686818	5.3472	5.83720129572126	38.7069026503972	33.6014301553411	0	0
382	1	160	1	5.20345396715043	19.482	19.0790303013819	41.6417964310058	140.294749506509	0	0
383	1	160	1	11.4021961197363	26.822001	26.6237466979741	37.2719932034298	138.725851438845	1	1
384	1	160	1	-0.125312960437142	-17.233	17.9771965058228	19.4111488098651	63.2142654853696	0	0
385	1	160	1	0.984208329256806	-7.9279	7.72330337371873	34.2774407174761	133.683378409326	0	0
386	1	160	1	-0.296550850712915	17.709	18.2571066313483	21.5385735830438	89.0067832301056	0	0
387	1	160	1	4.08591188012934	-23.971001	24.64918644471	27.1619659671074	91.5630043925497	1	1
388	1	160	1	-0.775399999708059	-4.588	3.7751492050982	15.3529511298512	152.885543507312	0	0
389	1	160	1	-0.665407033650647	13.592	14.1234218389444	23.6483591583619	97.6811366453211	0	0
390	1	160	1	0.953034573829118	-12.302	12.8259778838502	26.9022055168109	40.2777882041838	0	0
391	1	160	1	11.8903564959091	26.327	26.7348954658156	31.7803024814633	114.776303382349	1	1
392	1	160	1	-0.497703882147203	0.041946	0.533388121646186	7.86503328293553	135.239633048225	0	0
393	1	160	1	0.463307646711998	10.671	10.1403937045915	17.0365103823925	79.9411797249081	0	0
394	1	160	1	-0.711107794821617	3.0778	2.45697531955903	9.47580024916466	77.0553157694172	0	0
395	1	160	1	1.61611071482248	15.927	15.185378913731	29.8647309548798	109.132846753023	0	0
396	1	160	1	-0.927736307290683	9.4807	9.1156105286627	22.4754225486349	149.06797783523	0	0
397	1	160	1	12.7873564854748	30.233999	29.4712338343906	36.2596379883513	111.958161875298	1	1
398	1	160	1	6.33426993555185	-25.792	25.9514586026025	32.251865256122	162.331110714875	1	1
399	1	160	1	0.812839772450205	-11.407	10.7342266717248	20.3110927764728	147.934642719256	0	0
400	1	160	1	-0.877825321333994	-12.666	11.9529878695264	27.8133636949113	107.690988392342	0	0
1	1	160	0	4.96981216072138	-14.348	14.3900926626131	15.8646404463021	47.435654567648	0	0
2	1	160	0	-0.080068155310026	-4.5215	4.82073158286054	10.7054556193512	53.6642052063665	0	0
3	1	160	0	18.6440735467246	30.139999	34.7963689992538	26.6736485910028	58.0241818875193	1	0
4	1	160	0	1.10229417686648	-5.8157	17.1393993287918	33.0261757920283	108.722809791892	0	0
5	1	160	0	-0.0248805763851578	10.196	14.8456092402421	18.9770014741988	48.838688840247	0	0
6	1	160	0	3.53870571972874	-15.974	26.2001406557003	34.219124557852	76.5676288494289	0	0
7	1	160	0	12.3770267317106	-22.568001	10.1952119052749	31.7350256939272	116.32827786419	1	0
8	1	160	0	-1.21783981185172	7.8801	18.0793427500892	28.3818950919625	96.4377981889841	0	0
9	1	160	0	0.309607639537807	-11.292	20.3580969801184	26.5306177425397	48.2919046345653	0	0
10	1	160	0	-0.674090579359047	0.98755	11.9773132723815	17.6229541838754	53.967662676091	0	0
11	1	160	0	7.36624125354741	21.936001	20.2658185486281	28.9056728545104	101.842270304914	1	0
12	1	160	0	1.74519613503612	14.04	0.470974424302565	26.9362050227193	89.5929532043078	0	0
13	1	160	0	-0.84222143131458	3.3996	8.93773923106078	9.24773981407436	75.9727760105949	0	0
14	1	160	0	12.5390376149599	27.826	23.4981514463528	30.5617179722867	134.914765890082	1	0
15	1	160	0	13.8621101198553	-27.337	42.5684481106396	31.676695561399	90.5460164562521	1	1
16	1	160	0	0.152443175458377	12.161	25.5910921110871	29.6605589583736	91.1017449438045	0	0
17	1	160	0	3.56282436733902	-18.101	30.1382208730348	28.2602416026805	73.9489173635821	0	0
18	1	160	0	11.4559355141352	27.264	41.7999457236587	31.398566436109	76.9569024379768	1	1
19	1	160	0	-0.0683692506547491	-12.23	28.1070314541259	35.3940841682927	90.1537621398418	0	0
20	1	160	0	3.0851835079929	16.795	29.1671418147953	33.8905001422034	71.009558868913	0	0
21	1	160	0	16.4142093199257	-30.031	43.7982237073993	31.7318810349125	89.718609771956	1	1
22	1	160	0	4.70956938512586	-19.52	5.91756732875538	27.9019265613962	133.284937291671	0	0
23	1	160	0	13.3321127118173	-27.502001	12.6736086114232	16.3159795621147	134.096184217991	1	0
24	1	160	0	-0.307159633209485	-7.7347	6.39102496978369	11.367963030207	115.930340501392	0	0
25	1	160	0	9.98507828744031	-25.031	16.9013887063957	19.133767782227	98.5632526281455	1	0
26	1	160	0	0.352629765491347	-6.1772	8.86601221814068	5.52722283743998	59.3356199907435	0	0
27	1	160	0	7.89713995158808	24.634001	30.4646302189829	31.5420787629112	77.9082173566225	1	0
28	1	160	0	-0.0213452908217215	-0.86577	17.6124589921392	29.6794039397009	79.333348435533	0	0
29	1	160	0	0.0193537443122072	-8.5865	7.7317200289615	12.3106252749124	45.3449991302524	0	0
30	1	160	0	6.54946052518238	-21.177	12.5608461104867	19.7256580501554	99.3473620820184	0	0
31	1	160	0	1.5229818452118	-7.4624	7.1711109788302	2.98409434226357	75.4236543187625	0	0
32	1	160	0	2.48893611538228	0.68822	6.61569213229478	18.1360761024388	61.5990716278802	0	0
33	1	160	0	13.7074185192738	-26.17	24.3348528619626	27.1643204825766	109.189265316426	1	0
34	1	160	0	16.2813154895363	-29.280001	16.9492950025534	28.0546935299488	128.258781443863	1	0
35	1	160	0	0.47763561577081	-2.8048	10.0712875828106	5.88314188962826	75.3785294521581	0	0
36	1	160	0	-0.649522088080264	-4.1413	1.7550015939124	8.81437773165097	39.5406054093829	0	0
37	1	160	0	-0.00299495458445342	-9.8643	5.07137090280762	10.7140266054494	69.4694134473473	0	0
38	1	160	0	0.201675307602608	-15.171	5.24878179781087	15.8226123831105	91.2158134750229	0	0
39	1	160	0	-1.41693227378731	6.1068	21.1202568366243	26.0358385280614	60.8189702504447	0	0
40	1	160	0	4.46591356893649	-18.17	25.6675612542229	26.693547946931	55.5553348448323	0	0
41	1	160	0	9.12495320585652	-23.122	9.41632500294596	25.0443539550832	125.073121946561	1	0
42	1	160	0	0.716738341066344	-13.966	0.00512240372293427	16.9132878115767	126.073819883629	0	0
43	1	160	0	0.416818554367623	-8.8781	4.42110237405897	5.5308789797575	85.6957079810527	0	0
44	1	160	0	10.5518142502729	-24.415001	15.9483749517811	18.800093420587	93.6949584261249	1	0
45	1	160	0	-1.0826796140065	9.8738	23.664016677324	23.9900384988154	58.840059313594	0	0
46	1	160	0	0.226262060435236	6.229	4.85950035114385	12.3897474688409	43.4547298855836	0	0
47	1	160	0	6.17858035367232	-21.98	28.0195835797439	33.8994896271225	103.131922542192	1	0
48	1	160	0	8.48193662067827	23.216	39.0398814736421	35.3734923185934	59.0467303699693	1	1
49	1	160	0	-1.40241793974256	4.0123	10.773902987816	11.9814457432984	84.4883447519129	0	0
50	1	160	0	0.859772903555633	15.182	9.71723277763903	14.086548631931	61.5087425268146	0	0
51	1	160	0	2.55918764513128	17.579	3.28652956777444	14.8763237908323	95.0821434214788	0	0
52	1	160	0	14.8723031123805	-27.267	42.2944039032609	30.1618392381631	77.7160794847598	1	1
53	1	160	0	0.196372678014322	-9.6278	2.82696233814824	8.21299308778594	79.2477195059149	0	0
54	1	160	0	-0.110709091433577	16.209	25.6877182437994	32.3967883342643	67.5130186306827	0	0
55	1	160	0	-0.8703261080152	-6.3961	22.7355981800541	31.5525933498948	65.9892483301938	0	0
56	1	160	0	-0.657077013194669	13.213	20.5161563412308	29.6451759609824	66.4014245923106	0	0
57	1	160	0	-0.340159413283871	-12.875	26.7487482387133	32.8836931002519	62.3633905265386	0	0
58	1	160	0	6.64715840211113	-21.782	8.55924369591434	21.5918767165639	111.299711398605	0	0
59	1	160	0	0.262732196456909	-6.2706	8.83180224875103	4.5835731753324	122.579388402455	0	0
60	1	160	0	-1.42037084013348	-11.602	5.56962536893645	20.7528511554335	91.3248480473566	0	0
61	1	160	0	0.279323622188722	15.413	28.4266359974774	31.8732888733282	57.2692304220412	0	0
62	1	160	0	-1.43631402454825	4.489	10.6823633880853	8.27989375264675	57.2909990953653	0	0
63	1	160	0	-1.41091859458416	-0.40454	6.39923439920862	11.8651327954165	50.9868690219539	0	0
64	1	160	0	7.98219482027778	-23.455999	21.6487158627299	21.7298647293147	75.1399861424412	1	0
65	1	160	0	0.374244380256626	6.7508	22.2481829225608	28.8277530070582	81.1290995314717	0	0
66	1	160	0	-0.766334288706918	-1.0645	7.47875102990974	20.5261682525918	67.0947151228685	0	0
67	1	160	0	3.59710342983467	-18.275	16.4807523036906	27.4710633650692	95.2853730250569	0	0
68	1	160	0	-0.366038818434449	-2.5683	12.0710307159796	4.94230982291219	166.687874391023	0	0
69	1	160	0	-0.507784680503751	-0.55726	2.42531128921402	4.76215348662223	8.96722383249893	0	0
70	1	160	0	2.22842434339399	14.956	16.0159292171359	21.1703795528351	69.5785429219886	0	0
71	1	160	0	-1.26431401542516	3.2851	9.53430672444456	12.5217210928359	77.7358848691706	0	0
72	1	160	0	1.23111807183775	16.461	11.8477495813337	23.2149231976171	102.782875645113	0	0
73	1	160	0	7.48847210555649	21.089001	5.8811451831085	20.7373161815298	109.170914583119	1	0
74	1	160	0	-1.14590788060034	-11.826	25.3140415782616	25.9185670163563	88.6182886229525	0	0
75	1	160	0	1.12076836203051	-11.748	1.27043200149375	7.80357052533702	63.9849022034533	0	0
76	1	160	0	3.21171537532667	-14.506	14.3869985129745	21.6072981065688	54.3159968082995	0	0
77	1	160	0	8.50710485114546	21.628	32.9543149665272	36.1146316146842	111.159026343111	1	0
78	1	160	0	11.1534592228201	-24.973	37.989875618682	29.427361625997	80.5962257567217	1	0
79	1	160	0	-0.98892431699011	-11.551	2.16717386880136	24.0381896668295	142.415530056761	0	0
80	1	160	0	-0.966776342471572	6.7314	19.27988878044	31.9961537057005	85.5689947793747	0	0
81	1	160	0	0.432302321848317	13.189	5.65570418727061	17.3041161714953	89.1963354471678	0	0
82	1	160	0	0.599045732592219	-7.3619	20.1159723084385	28.7415881104014	80.0565714997781	0	0
83	1	160	0	9.98085682085585	23.671	30.3820035105231	32.7092520349614	70.4351025028233	1	0
84	1	160	0	3.27018615234867	-17.007999	30.5534253227826	32.6820697144178	98.1818514488619	0	0
85	1	160	0	-2.98124033511082	-8.4163	5.26399567899653	19.6620842644493	132.192809938338	0	0
86	1	160	0	1.61044719511269	-12.802	1.51734804014347	13.9703919094404	81.312931280676	0	0
87	1	160	0	-0.56591071544328	-14.848	3.70624017963551	20.1960592141113	105.244235965265	0	0
88	1	160	0	-0.826902371130197	12.533	27.9710230535859	42.2275491033762	80.920502651427	0	0
89	1	160	0	1.57906653433965	-16.398001	29.7440338440284	35.1491605672232	93.6324810316513	0	0
90	1	160	0	1.393547384672	-19.877001	5.0714356362739	20.1395234798679	126.735996064371	0	0
91	1	160	0	9.78614134035618	24.202999	42.689621273406	39.5434953054589	75.6863922579631	1	1
92	1	160	0	-0.294088134728247	-11.434	25.8404971617758	28.1547011453628	86.4213335483077	0	0
93	1	160	0	10.4973492848827	-23.287001	11.5147027482703	19.3705058110536	121.317033648183	1	0
94	1	160	0	3.56657189844729	-18.921	6.29857638386343	24.1511982790532	117.446045808777	0	0
95	1	160	0	6.85409976285341	-20.639	5.28693574417724	14.5293489851455	111.841394403294	0	0
96	1	160	0	-0.329460398761981	11.162	24.8612134376418	31.6550484509942	74.3296240879765	0	0
97	1	160	0	-1.47803869668255	-1.2419	12.7344696479879	17.812039110088	49.5689030696944	0	0
98	1	160	0	3.0697040078168	-17.23	14.4804859517732	22.8672355574211	67.0783071988534	0	0
99	1	160	0	16.8089985784173	-28.971001	14.8659040227354	27.8052155243862	130.862803996138	1	0
100	1	160	0	15.9506017372267	-28.27	16.2832566297308	30.8627276765521	119.387283648371	1	0
101	1	160	0	3.48699242717607	-19.664	7.55481177254772	26.1886620467541	131.853220974331	0	0
102	1	160	0	1.52333252480998	-3.3618	12.7692231732905	6.40541021020252	76.3246251171145	0	0
103	1	160	0	2.71310075915493	18.848	20.7492001069441	27.3875439511877	68.9690687261336	0	0
104	1	160	0	-1.54605045608451	13.204	2.90162527365787	23.2432135991299	127.901772936778	0	0
105	1	160	0	-0.0909121222876985	-1.5553	16.2976922867291	28.1989796868003	72.2915065805996	0	0
106	1	160	0	-0.0121802876592896	2.9337	4.53385953324564	7.17543675219349	18.0007916751135	0	0
107	1	160	0	-0.406813870124588	-3.929	6.85215300992057	6.6489480144849	13.2449472922402	0	0
108	1	160	0	-0.975981262510727	8.9573	13.283362722351	14.8059175279499	28.350185634639	0	0
109	1	160	0	0.263741575044149	3.8	6.1253975600088	7.0460951112792	53.07955188946	0	0
110	1	160	0	9.55461497669221	24.597	21.0572302467138	24.7123507472913	89.7529376583683	1	0
111	1	160	0	3.10929852369259	-14.67	29.7108730882924	27.8577429793098	70.4357860341265	0	0
112	1	160	0	15.4415660917709	26.629	38.1623707015686	31.4030143177927	62.4045774390968	1	0
113	1	160	0	5.87315939956109	-18.364	29.4688305290824	24.2455436405677	61.6327691103491	0	0
114	1	160	0	6.45876935342452	20.565001	32.9653529767472	30.5512991737404	90.5569922835392	0	0
115	1	160	0	-2.31793527778973	-1.5683	15.5269179068937	27.6013846148918	88.1601016856104	0	0
116	1	160	0	1.56272899431384	-13.163	9.26236291642749	10.0834078323433	44.01842894179	0	0
117	1	160	0	-0.951673114853765	6.5185	18.0778138096763	25.0259850423372	69.8786305152454	0	0
118	1	160	0	0.0648548875933912	14.695	7.23423881329797	23.1905424767713	121.797327481515	0	0
119	1	160	0	-0.22720478442004	2.9214	11.7084023936099	1.78410485929428	50.996021063856	0	0
120	1	160	0	-0.4375394040549	-4.162	7.29825930734873	8.70585561291371	27.1196130217849	0	0
121	1	160	0	-3.00558607224586	13.67	18.2720666725862	32.8872029556453	73.3991485294977	0	0
122	1	160	0	8.30563084267853	21.114	4.4406060173937	11.3269683955121	94.71661038984	1	0
123	1	160	0	15.0158902646308	30.1	17.4563367763454	27.4327548196455	122.309160404399	1	0
124	1	160	0	1.7987965246869	13.747	1.29966083290084	17.819681782482	118.33640494987	0	0
125	1	160	0	2.12824882294891	17.879999	5.92158469486784	21.5693689043984	118.010677840739	0	0
126	1	160	0	-0.73473622514254	-3.9094	19.6781784196583	27.9972416792693	65.0257444913738	0	0
127	1	160	0	1.32639004092643	8.3523	13.0295752302553	17.1479641877138	39.7657950107	0	0
128	1	160	0	12.7636977159469	-25.542999	32.566739029963	35.9590865285514	118.459346635497	1	0
129	1	160	0	12.385373283548	27.280001	39.9315272628716	34.317463873177	86.7529546985502	1	1
130	1	160	0	5.43335066102664	-17.497999	32.2787016023598	37.2131708901045	71.3517084950155	0	0
131	1	160	0	-0.497554306061815	6.1735	18.1593756071685	27.4774819577728	79.811119601989	0	0
132	1	160	0	16.8542877333404	-29.853001	36.4657234651335	26.5502271862589	87.9891946409492	1	0
133	1	160	0	1.34681645340578	-1.1881	11.6952560712672	-1.02229732371592	81.0290889781617	0	0
134	1	160	0	-0.323059150242375	-1.7201	1.88728093966701	1.86418378583997	14.4541785365335	0	0
135	1	160	0	-1.45489921364989	-8.8597	6.80983562236248	13.8725700495714	33.1237763828507	0	0
136	1	160	0	9.57117373501202	-25.853001	15.5128725265203	14.9780976301654	72.3107639687326	1	0
137	1	160	0	1.3504249892354	-10.947	5.29926099061762	6.69082343187091	85.1390901318805	0	0
138	1	160	0	11.1436232226776	25.84	35.5003015607046	39.1436400384907	93.8308462913939	1	0
139	1	160	0	5.43709532115523	23.355	8.76587684616337	29.2267819454771	153.215590921371	1	0
140	1	160	0	8.98974517190032	26.461	8.50056594237272	4.38917714720759	51.743642337212	1	0
141	1	160	0	9.9552370244357	26.799999	9.33940559089971	9.75007442436349	74.4604067888011	1	0
142	1	160	0	3.28920967923714	16.639999	0.232314917341363	7.28143799481717	64.8212069041154	0	0
143	1	160	0	-0.205110932088694	9.1542	4.12054756029038	11.9304307198842	70.36818333231	0	0
144	1	160	0	1.15959063490247	-9.91	19.2375685473357	25.5991625247732	59.057580147771	0	0
145	1	160	0	-1.17164703292076	-16.625	7.8919993783962	19.0634275715506	117.975060545705	0	0
146	1	160	0	1.45943371204133	5.139	22.9769856667139	27.0310700061473	65.0110724883168	0	0
147	1	160	0	16.665767893837	-29.466999	33.1666643853241	31.4428692131142	114.013427039172	1	0
148	1	160	0	5.25741935188941	-21.215	8.54465886559042	22.949766928469	118.325972561494	0	0
149	1	160	0	13.3258594540715	27.238001	43.1908880194547	39.2481061844516	82.7410297066677	1	1
150	1	160	0	2.05017698272651	-17.306999	31.1532548258362	31.9237699133441	71.1412236880715	0	0
151	1	160	0	4.71074607972721	-17.327999	17.2898217250602	24.5776610113217	101.547679713497	0	0
152	1	160	0	0.793611696502856	-11.543	1.04266927169811	9.61377526153093	121.160506452938	0	0
153	1	160	0	9.3677812576252	20.649	31.4203949188022	38.4717774412753	85.9829934916046	0	0
154	1	160	0	19.3811738560778	29.846001	18.7033840538647	20.4408302475883	113.741407527639	1	0
155	1	160	0	1.58180849224098	8.206	2.28585127058732	3.30653320612884	32.1770536510613	0	0
156	1	160	0	9.21846406993143	22.848	16.2428831127955	22.4270811040632	108.013749856697	1	0
157	1	160	0	1.00163821694489	4.783	8.7360685907556	2.50286534520225	33.8733438639216	0	0
158	1	160	0	5.03439880909942	-19.132999	22.9399631765504	34.6049709556755	126.717253804054	0	0
159	1	160	0	4.96487092959682	21.533001	35.5293103101677	38.6483795403407	86.6648222545052	1	0
160	1	160	0	-0.264591686641322	4.2193	12.2709021414015	5.52628860231152	67.6397364051073	0	0
161	1	160	0	14.8924103066756	-28.656	33.1893454918156	42.3187563703393	160.493673157833	1	0
162	1	160	0	-0.939033283883541	-8.0401	5.62098129949164	5.10853475015676	50.0423743637035	0	0
163	1	160	0	-0.526547777620242	-5.711	3.24531956860545	7.32013343189744	87.456630903594	0	0
164	1	160	0	1.78232944963769	11.106	17.3367034073679	25.2850283559935	56.5334834458397	0	0
165	1	160	0	14.9170473347095	-28.844999	38.1251067289032	39.7045657329501	105.824217194466	1	0
166	1	160	0	1.12660887443105	8.1808	21.9334094717956	23.8987650996678	58.896181963104	0	0
167	1	160	0	0.0543993652331398	-10.042	17.0491310411847	21.2010814316442	46.4318565312306	0	0
168	1	160	0	6.63479748512023	19.823999	29.784656738344	36.4906276740739	83.682144416275	0	0
169	1	160	0	14.8874316201817	-30.271999	43.2959713528783	34.928886246789	86.9469350913921	1	1
170	1	160	0	-0.940397934609669	-9.5246	5.77868208609333	7.19735795893661	126.830286720656	0	0
171	1	160	0	-0.253321863878405	-14.653	4.18096339456377	16.0970076593363	119.520420937117	0	0
172	1	160	0	0.201588189123479	-2.397	12.5304733764617	7.11425722540655	81.7760054525985	0	0
173	1	160	0	0.989060866988329	-15.47	13.2028690138664	26.3395255232798	125.083032776292	0	0
174	1	160	0	17.5583659099537	30.754	45.206779884394	42.4811168840385	99.5012995712186	1	1
175	1	160	0	7.21296611455163	-22.087999	35.1673937158705	39.5087001181793	76.5926697768027	1	0
176	1	160	0	0.181516005523717	0.15941	14.9030746925373	22.896997625726	78.6301604463579	0	0
177	1	160	0	6.34085331308923	22.374001	22.4170055688106	31.078350953275	113.915984728687	1	0
178	1	160	0	14.4211655593996	28.743	12.7205861142015	10.8668824406918	111.947758451576	1	0
179	1	160	0	10.3963198079266	25.167999	10.9293890492315	19.1368097273238	140.108627725575	1	0
180	1	160	0	3.35951054441138	19.999001	5.27958401359988	18.0234163928969	131.374626313481	0	0
181	1	160	0	-1.89875016931569	-0.1895	16.8253494982841	25.2723828190974	62.132041954519	0	0
182	1	160	0	0.0383946333830032	-14.047	12.0290688759554	20.891627834388	91.3660975362095	0	0
183	1	160	0	3.27348110077581	-21.153999	7.16505468700118	16.3822711158536	109.990348335156	0	0
184	1	160	0	-2.23087892483959	5.4677	23.3257615007567	32.648675560839	97.9173434629388	0	0
185	1	160	0	13.2573013869869	30.106001	22.3925065063478	27.2564794756405	148.917261484839	1	0
186	1	160	0	9.2441928595314	-24.243	41.1275220155759	44.525417216001	113.12783921563	1	1
187	1	160	0	-1.34690477076152	4.5791	19.5537190871772	26.3820740864234	70.5398522106959	0	0
188	1	160	0	0.756315129656526	11.052	5.11390012374671	10.967771502053	106.774759820038	0	0
189	1	160	0	0.427302398375255	4.8484	5.50109461687732	4.96493370032294	57.8800456308892	0	0
190	1	160	0	5.43785908124805	21.917999	17.5234213267994	28.4984341022399	122.414591016786	1	0
191	1	160	0	12.7023581142274	-29.200001	45.7085599943838	47.7159592449549	119.974891821646	1	1
192	1	160	0	0.501448145606791	-5.3713	11.0997570119809	7.27375876445331	72.9615817457718	0	0
193	1	160	0	0.955434101375134	14.855	19.776020606708	30.32365369559	96.1824652505216	0	0
194	1	160	0	10.6621041888287	-24.539	38.4851504057022	40.5782990075071	87.5183659729517	1	0
195	1	160	0	11.0713259638888	25.121	38.8825102698325	37.1757439552455	77.5934048855742	1	1
196	1	160	0	1.71471445438199	17.047001	3.11768801544396	16.3276197857064	132.976922476138	0	0
197	1	160	0	2.33418169115577	17.172001	1.88257027719451	16.4476157140395	141.307825451391	0	0
198	1	160	0	-0.518757566828723	7.35	7.48529959700288	6.61016083237485	61.4771072696296	0	0
199	1	160	0	0.767940150467295	3.6487	4.17202223624437	1.81154648254134	27.5792915124684	0	0
200	1	160	0	-1.16557593284906	-16.063	18.9317169776832	25.4615109822005	86.2344911573645	0	0
201	1	160	0	-1.1003595757637	0.27703	17.5190956198856	25.0936048367966	73.097480706763	0	0
202	1	160	0	9.83115739506343	-25.610001	27.0625555433494	31.0446629292823	104.83342377655	1	0
203	1	160	0	15.3634002478306	-29.917	14.1899974286263	21.8672740287298	161.301830289116	1	0
204	1	160	0	-1.43732759660881	0.46739	15.0065097492658	20.9389997147554	73.7303501364428	0	0
205	1	160	0	8.13949790770629	26.004999	24.0586390349813	25.7250667971568	110.165262898938	1	0
206	1	160	0	1.95639080552467	19.847	1.94920156518445	5.73289973599653	59.959212347156	0	0
207	1	160	0	-1.54938530693861	-4.1993	22.0940077427236	31.515721917424	92.3780505274063	0	0
208	1	160	0	0.872375477221865	18.295	24.1119175702736	36.3306523901255	97.6043053588482	0	0
209	1	160	0	10.6835425674059	-28.625999	46.0713525704459	43.4827833417245	113.990025019231	1	1
210	1	160	0	-0.611808934866023	-18.865	0.855734969342972	10.619673136935	63.8720984823715	0	0
211	1	160	0	-1.05801323133965	-5.6416	13.8556072266566	7.51907320138572	77.6189190226551	0	0
212	1	160	0	0.513373974620933	12.786	19.5030570322741	20.3424734360712	66.3537580330908	0	0
213	1	160	0	1.53983936337517	7.1182	5.19403671346251	3.45619578116612	58.3436776663415	0	0
214	1	160	0	-0.831048201969423	2.9219	2.6213392905047	3.92236612455206	41.2702809119558	0	0
215	1	160	0	-0.174790190917179	-18.819	22.5655036237932	35.3937623023693	106.804556329986	0	0
216	1	160	0	11.5905101822259	27.326	46.3409312428284	43.4216382000444	82.5041287981421	1	1
217	1	160	0	11.1038033251733	28.079	12.2835449868554	7.21727626825519	45.1956473198933	1	0
218	1	160	0	-1.18009721589377	-7.493	24.4266963648924	34.0122430807162	77.1051952268387	0	0
219	1	160	0	4.33839569001879	-24.617001	15.8749206478122	22.2816305843381	113.192664636519	1	0
220	1	160	0	1.25921450206977	-10.233	10.0234376130248	2.19767634167054	86.7802704257103	0	0
221	1	160	0	12.8171817626476	28.474001	37.4688053082761	36.646750749757	98.7205167013583	1	0
222	1	160	0	4.37143751953517	-20.903	36.5639516304618	46.250826281938	107.473827052544	0	0
223	1	160	0	5.22092894633498	18.393999	35.0484920009183	44.7658520139879	109.429339202318	0	0
224	1	160	0	1.03236858714946	16.855	3.58981076449204	8.77269057981298	57.2716667205686	0	0
225	1	160	0	2.27085595846962	6.1477	9.6939955555297	1.71206558367984	66.2536260931867	0	0
226	1	160	0	-1.03856281203261	5.6365	5.41864687401412	11.5233416453718	54.5225210712666	0	0
227	1	160	0	15.3789727123006	-29.181999	35.8533455083205	35.2327286254112	108.49261961445	1	0
228	1	160	0	0.761995824009819	-3.3762	10.3920976557656	3.31441146223543	35.535139829701	0	0
229	1	160	0	15.3011377570739	30.417999	33.0664561520017	38.1546821976091	130.474838805089	1	0
230	1	160	0	5.46417770751415	20.799	5.7379695213758	19.3260321742809	136.525276251727	1	0
231	1	160	0	-0.986926894043783	9.2607	6.03002180707413	2.56398291640378	56.2090606636412	0	0
232	1	160	0	3.30156863549393	19.802	9.53611150260171	23.1823096251696	137.194794277085	0	0
233	1	160	0	4.35249691562687	17.886	1.37812678453805	12.3182864520806	128.276018466811	0	0
234	1	160	0	11.4521755925906	27.955	14.4708740751433	19.560476006822	146.706058763173	1	0
235	1	160	0	-1.1978854441678	13.562	2.94312762199496	7.02497853398247	43.6099393312839	0	0
236	1	160	0	7.7148661276366	-23.26	38.0176696945281	45.9105091073973	110.439627771055	1	0
237	1	160	0	-1.71841438847001	6.7578	22.2528757488636	25.2631895043464	52.8522902630257	0	0
238	1	160	0	11.5601157982085	29.583	21.0489600822482	26.6635230938965	152.309624243718	1	0
239	1	160	0	2.20643183137748	19.931	1.95264752354483	7.74548608965882	63.7691370943427	0	0
240	1	160	0	10.0240974183847	-27.033001	44.7610249947915	51.8945566616345	125.444128118919	1	1
241	1	160	0	1.16033461333052	-20.098	3.07605713335948	12.7643218749306	87.6237378568367	0	0
242	1	160	0	-0.662178761196746	-9.7639	9.17355481772859	15.7632526106804	85.0708721797666	0	0
243	1	160	0	-1.10576792213532	-0.30395	10.2796937910769	15.6962337843849	51.6533761443815	0	0
244	1	160	0	12.1749765312955	28.441	29.9176940514305	33.5097964757905	133.502378683541	1	0
245	1	160	0	2.48158017179609	-21.201	37.518171020147	54.2408109113095	140.907520435878	0	0
246	1	160	0	0.239254711273425	-13.611	5.12525850214039	11.0307714823104	137.458383015612	0	0
247	1	160	0	0.315032779738603	11.375	24.8424374611759	39.0805372025293	96.7524976902645	0	0
248	1	160	0	0.65508522877518	-16.298	27.364821324879	43.2771610560859	110.952176254671	0	0
249	1	160	0	2.5960302921674	-21.233	5.51529999107599	12.6446803236226	96.9492553424445	0	0
250	1	160	0	3.18148131302867	18.563	37.2108438664233	40.5122996323389	79.3100071523423	0	0
251	1	160	0	5.92684504914784	-23.759001	39.2183227757166	47.9221392900391	112.801824312565	1	1
252	1	160	0	9.83970839382929	26.697001	44.6447904679654	49.8422610926265	94.7020195026614	1	1
253	1	160	0	-2.95328216584455	-7.6722	24.6067271377854	33.7283294935147	90.5314650469347	0	0
254	1	160	0	1.62127558864505	-16.499001	5.81111717340461	15.0040545727371	98.7107660796149	0	0
255	1	160	0	-1.2720378576889	10.168	25.1214667518544	42.8148398991119	112.51191621485	0	0
256	1	160	0	1.04481169600836	-13.429	24.9374863885187	41.9784581182206	123.999584918439	0	0
257	1	160	0	6.07456381511426	-25.096001	12.6498140564266	15.8306510775614	99.9375678260694	1	0
258	1	160	0	-0.401812874406788	-6.3453	12.5786347522023	14.834961741404	89.0646150720832	0	0
259	1	160	0	-0.482159140111254	-6.1401	0.744515410066827	13.3968811328628	53.553338055925	0	0
260	1	160	0	0.708801380734356	-4.9142	1.70794819736613	5.03409588969728	25.4073804900057	0	0
261	1	160	0	0.275068776556147	-5.2882	1.03056846310341	6.03468207104032	34.6410062918845	0	0
262	1	160	0	10.5332463126461	-27.408001	22.394751459107	27.7859512011123	126.157552583044	1	0
263	1	160	0	8.79827495124862	-26.627001	9.79055913059657	27.0745845724679	173.790114966321	1	0
264	1	160	0	6.72008591370246	23.704	41.5559093960864	49.2566516857496	106.309440035433	1	1
265	1	160	0	-2.24615190561058	14.355	2.6505379083999	13.9005406970533	77.9171974999571	0	0
266	1	160	0	-0.339093463761053	15.132	1.48417491557789	13.4797197992831	54.8231071215044	0	0
267	1	160	0	0.71344477702803	10.375	5.16054127413107	6.04739489339057	32.529630947975	0	0
268	1	160	0	12.9438570506937	-29.115999	38.7656675924309	42.5945939294627	131.202820388787	1	1
269	1	160	0	-0.165575898393808	-15.427	0.682500445490771	24.6732223901456	144.742410054157	0	0
270	1	160	0	1.17036713632983	0.20451	15.9042382986856	26.9817934201025	88.4059969061379	0	0
271	1	160	0	0.302851191081349	-1.6099	0.649741503737763	4.23607933435357	44.9377717250671	0	0
272	1	160	0	2.84318298135515	19.35	20.6667877553786	35.0146554921399	139.307415721986	0	0
273	1	160	0	-1.50428956929098	-8.0227	24.5745995649804	33.4700328341329	97.5416826080622	0	0
274	1	160	0	11.7464682562039	28.607	38.111289279902	33.8358500600712	78.3478695746798	1	0
275	1	160	0	0.00421072568803993	10.171	6.59740591650922	1.20918883884995	41.2292917947621	0	0
276	1	160	0	-2.1735495499602	15.453	5.28633770052202	13.3270010873603	30.1753008129024	0	0
277	1	160	0	0.155070840015779	8.0373	9.56725356494697	2.59677890474617	35.7026950858197	0	0
278	1	160	0	-0.692698518635684	11.332	3.42268859488553	4.52126868368854	12.2581219241447	0	0
279	1	160	0	4.14893230330333	-20.011	32.0426141564386	42.6607310025708	117.792154903991	0	0
280	1	160	0	10.3863925780241	25.391001	41.2913191841684	42.1256881900521	91.9543511253007	1	1
281	1	160	0	7.37692444579493	-22.889	37.9096431213297	44.6690086312581	102.445298760299	1	0
282	1	160	0	12.5571829297937	-29.226999	13.6978552737161	17.3523761701808	123.935734781337	1	0
283	1	160	0	4.2503056004925	-22.613001	5.9379734377782	6.37572980604224	50.3427282046109	1	0
284	1	160	0	4.00645768629798	-20.940001	2.56878128223894	11.0730139000658	97.5234970519612	0	0
285	1	160	0	3.28050305918335	21.634001	38.5814687761363	46.9942594268333	83.6980273208221	1	1
286	1	160	0	0.277322432119812	-8.8455	27.1977093742774	29.4961506797407	75.1166132609304	0	0
287	1	160	0	0.0318368044307782	-8.1228	0.40698187937774	6.82562218539102	47.0713182423865	0	0
288	1	160	0	6.29832391516206	22.638	30.7303695828997	38.3171623047652	112.927281584358	1	0
289	1	160	0	-1.23008369596236	9.5515	6.84462811753347	5.29440470277365	46.7731141464878	0	0
290	1	160	0	0.432359878435236	-6.1482	16.9205610617109	27.0590323264652	105.927993315844	0	0
291	1	160	0	0.17980965325306	-4.0181	1.73983988982816	4.19497244247617	15.1295294580933	0	0
292	1	160	0	-0.656105305965628	3.0227	6.86839237554904	11.5376354240788	46.5937784434223	0	0
293	1	160	0	-0.0400180944625408	11.012	7.22297762634415	10.7589788550533	32.1233853129077	0	0
294	1	160	0	-0.956436857383428	9.435	1.6657433615038	5.06293198391168	10.0115948085211	0	0
295	1	160	0	10.2986039701493	-27.537001	37.9233900217097	39.8194992710999	104.203384833821	1	0
296	1	160	0	1.76653298568329	-9.254	8.04520115396031	5.77410160033054	50.1912306504781	0	0
297	1	160	0	1.99099092867306	16.743999	24.2229287978954	41.0318921027222	129.657641418321	0	0
298	1	160	0	1.46145385684565	-2.7154	17.3449332810744	21.5755940287654	59.0400323161555	0	0
299	1	160	0	4.72265908431615	-24.500999	23.1870565322359	31.5870248939574	138.720678404177	1	0
300	1	160	0	-0.276292408856236	-4.0684	15.7080081055436	9.20727359186573	64.5673413627179	0	0
301	1	160	0	9.67098680161773	-26.681	26.3074005001674	27.8255761835972	100.6216250273	1	0
302	1	160	0	18.4736759618774	-29.631001	12.6709935286391	12.0505721358813	111.786162524243	1	0
303	1	160	0	3.10305089344766	18.198	29.2820187675519	42.5368881561503	149.70916598495	0	0
304	1	160	0	-0.926984646622186	10.591	4.58266562085111	7.43039270950305	44.1728713352152	0	0
305	1	160	0	0.913156177042104	17.135	5.63128228694956	15.5353142908998	94.5680784982805	0	0
306	1	160	0	0.864101124147513	-12.426	28.6710023828729	50.8581824157013	234.114862626744	0	0
307	1	160	0	9.67718798102736	27.708	39.2306002287845	39.8738960620714	92.5943087310399	1	1
308	1	160	0	-1.13316979999835	2.8206	15.231056268405	5.0472490179724	47.2881693172523	0	0
309	1	160	0	1.48202407094724	-15.865	19.855079812903	25.6276826443765	97.7568192113432	0	0
310	1	160	0	0.289977122920735	12.241	26.7136187565136	36.8809736980403	95.6335561287647	0	0
311	1	160	0	0.592942762181535	-7.0733	19.0841748170765	27.9481427034967	83.1366014811641	0	0
312	1	160	0	0.634642860323106	-11.152	4.66787723125996	7.66390003666699	35.4769121416543	0	0
313	1	160	0	-0.126641760366397	3.8378	14.3656499059822	17.7188361378625	51.19946898553	0	0
314	1	160	0	3.72987716021949	22.481001	18.4099926489006	23.5397883291716	115.043333629972	1	0
315	1	160	0	5.48399021649388	-25.190001	43.970182291442	50.9856025797641	119.826234919262	1	1
316	1	160	0	1.94040010758211	18.846001	38.6028595490512	55.9886758541777	136.6229198447	0	1
317	1	160	0	-0.072646080121836	7.3872	9.57293381806452	5.0979076811295	45.7470085526968	0	0
318	1	160	0	4.39063047721742	-21.792	29.2588410003175	40.4574947526417	108.678465760741	0	0
319	1	160	0	-0.0470126325579105	-1.6491	15.7618049551524	0.963979966023953	66.4386285353835	0	0
320	1	160	0	-0.677237816232404	12.989	14.6872831792284	16.7975348430379	51.1325270473101	0	0
321	1	160	0	6.92312272823441	24.355	10.6451972774386	14.4186231180432	94.9841622527581	1	0
322	1	160	0	5.70861801402877	-23.719999	41.1114960771177	49.1057539330391	114.903247367022	1	1
323	1	160	0	8.91116565815855	25.798	43.7862981985838	50.6167907683098	99.7636236460298	1	1
324	1	160	0	0.079671810748648	16.018	0.849223713012687	10.8541534505201	89.8638696248311	0	0
325	1	160	0	-0.0842499050435492	17.363001	1.3794133007495	9.62474314872441	47.37667179465	0	0
326	1	160	0	-0.671364880395059	14.091	3.369421866534	10.2871505109331	43.6190682690318	0	0
327	1	160	0	3.45790118330158	-19.981001	34.7806791495708	48.2871809076455	119.982130794767	0	0
328	1	160	0	2.2569311841816	-17.080999	0.503683175967961	9.74439406197574	61.8452889409316	0	0
329	1	160	0	0.100666345730781	2.2946	17.1670072236856	28.8585756627425	73.7651789014748	0	0
330	1	160	0	1.73633635243682	20.709	18.5232394902034	20.4424464384366	66.3731701311265	0	0
331	1	160	0	12.5451759532154	-29.589001	48.6489160444982	52.9758608962733	117.156292074236	1	1
332	1	160	0	-1.31657522361329	-15.012	2.06169620834234	13.6883897075649	90.7096893131376	0	0
333	1	160	0	2.18455920255029	-22.023001	5.5954619264139	10.9807254993603	67.2229192647444	1	0
334	1	160	0	-1.59370339199205	7.7539	27.6515984323194	40.3332963052958	97.6182532506664	0	0
335	1	160	0	10.6628721025169	29.145	19.7472936528443	18.3739734110807	94.7959580136359	1	0
336	1	160	0	1.40230993720426	-14.833	33.2955270285	45.5515784880224	114.468825421161	0	0
337	1	160	0	-0.174266462817372	0.060479	13.6038999712069	23.4571328439436	96.7166657027718	0	0
338	1	160	0	0.498454414794107	2.3436	2.02476016878121	8.31645179717682	3.6601515698631	0	0
339	1	160	0	0.636354440809983	-10.165	11.998300160648	21.6187651084392	71.522590034964	0	0
340	1	160	0	3.4822405757136	-22.753	13.2346104228436	24.9287629543693	142.402873599363	1	0
341	1	160	0	0.144057337595108	-16.674999	2.62022416176577	9.72705486809167	74.2230509584907	0	0
342	1	160	0	-0.392336527689306	-12.507	4.05577439088095	9.68815866971644	80.8545225864465	0	0
343	1	160	0	-0.142338832151364	-4.8723	8.09129498767284	5.86800596958277	60.0207526084273	0	0
344	1	160	0	12.1482905510945	27.362	32.394388671157	37.9897463216666	125.914631390259	1	0
345	1	160	0	0.169312824658018	3.0274	12.2127203509367	4.52189202791038	40.1774754690276	0	0
346	1	160	0	-0.872260060751501	7.3234	4.4174337296201	9.28632757791985	37.4185788715087	0	0
347	1	160	0	11.2378410557731	28.591	20.3652475858611	21.5767718450866	113.144363320008	1	0
348	1	160	0	4.33367830471138	21.743	4.46194392435698	18.2250765181803	146.881871162339	1	0
349	1	160	0	5.02318012160256	20.969999	3.53560661055102	12.4284431545132	127.790361230908	1	0
350	1	160	0	8.32016853784339	-26.184999	42.2088530490465	47.2146856070096	95.5581784252322	1	1
351	1	160	0	-1.25324637883316	-12.764	5.15370227469105	16.4416047455481	77.7674626273739	0	0
352	1	160	0	14.6413446875381	29.496	43.5116297373716	43.0403058444727	101.891624123784	1	1
353	1	160	0	-1.01231241351865	16.891001	2.01346876036914	6.10417399533816	39.015033550367	0	0
354	1	160	0	5.6549123930491	25.441999	7.51293985233711	8.71748997323287	38.5682854810243	1	0
355	1	160	0	5.97578296313879	25.146	5.34227842839868	1.66107209747377	22.2856409927985	1	0
356	1	160	0	1.22828018745621	0.61891	18.5337281191039	9.39031252789245	72.2269139092804	0	0
357	1	160	0	0.291817043393904	-9.7454	9.23727228888494	19.7003809137707	103.986958650746	0	0
358	1	160	0	8.33657891736886	-30.229	20.7660219583224	32.364533128206	164.427257704152	1	0
359	1	160	0	8.38682710429788	23.606001	45.460119844436	49.5185549690886	94.8209824233004	1	1
360	1	160	0	8.05042091489349	23.33	8.07543944368081	7.19007329405699	92.0718440480384	1	0
361	1	160	0	0.938052061802339	3.3127	11.9814356552765	1.29560216058309	33.6762816433023	0	0
362	1	160	0	0.835631088898587	-19.65	21.995599952622	28.3563933107875	122.719168075787	0	0
363	1	160	0	2.87554663919963	12.883	31.7827435298527	43.6702533233421	100.995842987546	0	0
364	1	160	0	0.105927586369886	-1.2877	11.4635013365555	21.9252429016921	114.225950317248	0	0
365	1	160	0	-0.0165205373231121	5.7248	6.90300098173774	7.7855167578786	14.799433734265	0	0
366	1	160	0	-0.125867423244463	12.019	6.24788983376922	7.87659847076254	41.9592946851721	0	0
367	1	160	0	-0.462924616499729	15.383	3.22520568136637	6.408375896598	18.5010549207121	0	0
368	1	160	0	11.2153281144808	29.632	13.754781226101	5.24396867903505	35.3069491862001	1	0
369	1	160	0	-0.67991381177518	12.065	6.37128119384218	10.2105744732913	49.2293469325666	0	0
370	1	160	0	3.13525515537428	-19.054001	31.8719872992664	39.7584612003709	122.726871882008	0	0
371	1	160	0	-0.173406541167813	1.8279	17.8049908364459	23.7128056768088	99.0881222400164	0	0
372	1	160	0	9.11982855907214	26.962	24.9611539653141	29.2305177687289	126.438297483623	1	0
373	1	160	0	0.527274547712947	14.363	3.48440856766264	10.1934555019362	85.6673029159571	0	0
374	1	160	0	0.903258050621763	1.6095	12.3055205044117	7.49617011075259	34.910799952339	0	0
375	1	160	0	7.38031469814776	23.221001	22.4896608720901	23.9895829115819	91.6007125530815	1	0
376	1	160	0	-0.693326244700549	6.0459	6.21549855477376	10.3257897679278	46.4227557412612	0	0
377	1	160	0	0.610697653212789	-13.268	19.9907077417718	24.4720330648117	50.6274708923993	0	0
378	1	160	0	11.3790462798492	25.573999	38.1549882763517	36.1152000244623	80.6543158140016	1	0
379	1	160	0	-0.492311114258579	8.1164	6.14491417303484	6.61629122922527	49.7937079331168	0	0
380	1	160	0	5.96125894076594	22.677	14.0354324558797	18.2167440547732	86.3257872279277	1	0
381	1	160	0	-0.399266173127193	-7.3333	24.0504569057295	32.2383551750662	78.6504437019619	0	0
382	1	160	0	0.126631669437627	-12.463	4.68911808739429	10.1169591615952	30.8580069417008	0	0
383	1	160	0	-0.8424033867272	0.46085	12.7967578998886	13.1770858387839	35.8226394256977	0	0
384	1	160	0	5.54924370694246	-21.632	22.9910704151726	26.3943948353906	70.9753658208538	0	0
385	1	160	0	5.75291025045523	-24.764999	8.63475916779614	18.8875212828516	118.357700475231	1	0
386	1	160	0	-2.13357855809974	8.4955	27.5434350703339	43.7191951463522	120.018163181892	0	0
387	1	160	0	11.3632678834368	-28.580999	39.3530061357932	46.3127923059193	104.217201997026	1	1
388	1	160	0	1.38541242572231	-1.5657	15.6876341545432	3.19160659180078	86.4508343367355	0	0
389	1	160	0	-0.396942623194121	10.357	10.5502996118266	16.3041488397211	92.6990263359357	0	0
390	1	160	0	0.268873203027473	-0.87427	11.661500262161	15.1672317642286	45.3145496619456	0	0
391	1	160	0	9.77649889803922	-29.431	28.8442729963925	36.73253887281	128.489740145773	1	0
392	1	160	0	0.502081773841187	-8.7968	10.8379557979078	3.17662062314552	61.4104770941481	0	0
393	1	160	0	3.77184537526549	20.867001	29.1928707922625	35.8099463905721	97.4195227539898	1	0
394	1	160	0	-0.934334265327752	5.4804	11.6724389991992	13.0601564798202	62.2560592553689	0	0
395	1	160	0	6.56436994270695	-24.895	31.4040391317091	38.5668698246988	106.460148603043	1	0
396	1	160	0	14.4555548949226	29.799	48.0959305349299	43.1582066181801	97.3233709017141	1	1
397	1	160	0	3.41549717610764	21.51	6.19621861428338	17.7744887393766	134.706986831545	1	0
398	1	160	0	-0.853925630333885	-6.0673	24.2108467749737	38.0753080528989	91.9297049294343	0	0
399	1	160	0	0.435389614967743	0.08532	6.95441139932069	14.9292089475634	74.9856228626977	0	0
400	1	160	0	2.5611405384095	18.799	19.1760175578455	31.0180932965893	108.58517533024	0	0
1	1	120	0	0.837318692555547	-5.6416	6.33630824210408	8.76430281990577	24.5380153981448	0	0
2	1	120	0	17.0320241692464	-29.589001	24.7018147507296	19.2629562204665	91.148768754028	1	0
3	1	120	0	5.05959113749084	-16.398001	3.83559424876429	17.4251125786042	104.971368868945	0	0
4	1	120	0	15.6839127578205	-30.271999	18.8765038863067	21.3293457237979	129.566027538826	1	0
5	1	120	0	1.91911448025704	-8.0227	6.58668306710208	4.27799834986997	54.5124976582079	0	0
6	1	120	0	-0.724443375074793	-8.8455	2.69906546304107	15.4355214522261	75.1599432851113	0	0
7	1	120	0	13.8797366418708	26.004999	35.6744345506819	37.6739300787981	98.6741411588477	1	1
8	1	120	0	3.82842855779935	6.7578	5.48030641420221	22.2739571129271	107.0370906199	0	0
9	1	120	0	0.454748659733297	3.2851	0.135865274936872	21.6932655583133	69.4252684531232	0	0
10	1	120	0	3.5575706945965	16.855	13.9062828339866	21.2288076170611	106.768579430392	0	0
11	1	120	0	1.21596269973574	-9.6278	22.9721376855774	30.0926209046922	108.027193681992	0	0
12	1	120	0	15.3239959443481	-29.853001	21.3037826224233	14.7281270466758	97.440759271139	1	0
13	1	120	0	15.1025358217133	26.461	41.0325626137161	36.2413934152345	111.356209502653	1	1
14	1	120	0	16.652969758524	-30.031	41.5148794434754	43.9187339363233	116.697013851468	1	1
15	1	120	0	18.0360399777589	27.238001	40.7655753788087	40.6337759209924	88.82851575577	1	1
16	1	120	0	16.4494549968439	-26.627001	36.0568711167082	41.1028930130291	127.554217323182	1	1
17	1	120	0	1.97848808882521	13.204	23.4907155449475	34.9345755963054	101.325802045147	0	0
18	1	120	0	0.267743414626043	-3.3618	14.7190077821391	27.9447781892447	102.211334041518	0	0
19	1	120	0	-0.1524581672431	-8.4163	5.27577576620129	7.339478688086	21.4248822033669	0	0
20	1	120	0	0.620994132159685	4.8484	13.4488800236715	21.0209227225205	49.1206577036074	0	0
21	1	120	0	1.8932819199343	16.209	11.9165897875326	22.0617110756882	81.4809646073122	0	0
22	1	120	0	13.9183689125301	27.326	12.9666495985838	20.8300519440942	146.063685765865	1	0
23	1	120	0	2.84471971470649	13.213	0.208619877767648	12.2230675502375	119.761723027612	0	0
24	1	120	0	1.14213253846997	7.3234	3.1667898917618	12.1243524194316	67.4973424298253	0	0
25	1	120	0	8.33749183463631	-21.201	27.4616087374245	37.7548093220349	117.989802848448	0	0
26	1	120	0	9.52752912684539	-24.764999	11.8094178951834	16.3569147531266	134.477928633254	1	0
27	1	120	0	6.46218017125153	17.047001	32.3094280455022	36.0994878679054	86.8781522793594	0	1
28	1	120	0	8.4984500422954	-15.974	26.7398544060083	39.8666687276523	83.6878895453941	0	0
29	1	120	0	11.0391399349816	21.917999	29.6250608665415	28.5147604518945	109.721899490025	1	0
30	1	120	0	2.78924447290255	14.855	3.80446720740851	16.5582546151473	67.9211280152003	0	0
31	1	120	0	-0.217948329220469	12.161	0.027694651452423	12.9943461132243	91.4331343894315	0	0
32	1	120	0	-0.669225522205625	-9.5246	21.971355711067	34.3165425929278	70.065233209835	0	0
33	1	120	0	-0.527816888798278	-7.3619	2.90632727214802	11.4750810050759	79.0508004987922	0	0
34	1	120	0	-0.482691431962087	-10.165	2.17441824520581	9.74317909169988	61.1891127151209	0	0
35	1	120	0	2.04433731363048	15.182	25.8672358895069	40.7472963558728	98.1035959914523	0	0
36	1	120	0	8.73998189764177	23.221001	9.99482164010365	22.0833370383315	147.21215409077	1	0
37	1	120	0	18.3801432491534	-29.466999	43.9632053501295	41.5599107326478	97.7751993143784	1	1
38	1	120	0	13.7682339866307	-25.610001	14.5290307335819	20.9359143785448	130.894938399382	1	0
39	1	120	0	-0.75337312210696	-4.162	7.65325137853326	7.31669639084713	101.01659026986	0	0
40	1	120	0	1.16886818613406	2.9337	7.91785877776826	12.0852342410787	42.8888630206181	0	0
41	1	120	0	5.64740345780483	-19.877001	21.7216795582807	31.3548116799393	79.7728568050724	0	0
42	1	120	0	2.96787887981274	-11.748	2.52582008250393	18.7307996224832	126.398316615962	0	0
43	1	120	0	18.2748750663548	29.145	38.059044853209	36.4993618589383	87.9725758519978	1	1
44	1	120	0	4.79312814301193	-14.348	25.3406014028297	40.8688158073372	98.8562003741	0	0
45	1	120	0	8.86629607001231	-21.177	11.4625804454119	20.8072475376291	133.166889673366	0	0
46	1	120	0	2.31791654419573	-8.8597	3.51431196273085	5.73474369245925	58.5816530719141	0	0
47	1	120	0	2.59029535903496	-11.543	4.9644093209215	10.805591556303	77.9456781010057	0	0
48	1	120	0	15.4855103811745	26.629	35.62068432902	34.8101666888203	85.2731234676275	1	1
49	1	120	0	1.72825501407256	-9.254	20.4994050775651	37.8161201416225	127.833293122488	0	0
50	1	120	0	2.39476461383231	-16.625	9.04113574343322	17.2181877071063	94.8635264805087	0	0
51	1	120	0	0.976819450367425	0.46739	14.7653893654604	21.7342718122182	66.2093731690394	0	0
52	1	120	0	0.257566616548008	-9.8643	9.50405307123933	25.3679237104957	84.1036910420267	0	0
53	1	120	0	0.748988141866771	-13.429	3.7406945174579	12.3666791508102	75.8092683385336	0	0
54	1	120	0	5.62595220452254	-22.087999	9.29024686504353	11.6012710516941	59.2527031348755	1	0
55	1	120	0	20.2128466701752	28.591	45.0885649706424	39.8605349975677	65.9452809303151	1	1
56	1	120	0	1.38189838903492	8.1808	0.408287494778733	20.5351545278758	77.6469515212796	0	0
57	1	120	0	4.76684040933123	20.799	13.8944358416271	27.0609470912746	116.042094367526	1	0
58	1	120	0	14.0359329252734	-22.613001	38.7571072932029	45.6574536283469	96.5151782955818	1	1
59	1	120	0	9.20174550695426	-22.753	13.9470087672465	21.7032828293087	108.414773919572	1	0
60	1	120	0	2.08291124700885	8.3523	21.8524007295167	22.0586573455589	58.8857008000598	0	0
61	1	120	0	5.26334008051079	-18.17	24.5772193625535	36.4255898930523	93.841034036628	0	0
62	1	120	0	12.4721606937188	21.51	34.5547847432775	44.0886662570271	98.5490059769489	1	1
63	1	120	0	14.6337221064458	-24.500999	33.7363397671093	42.1811307652029	100.199194010493	1	1
64	1	120	0	9.58021962269968	21.089001	31.1539069928873	35.1432249406648	95.7619784974151	1	1
65	1	120	0	2.11873262234427	-13.268	24.9415984356722	39.5469928776634	90.2055888354747	0	0
66	1	120	0	6.92449385908894	17.579	28.8513073505907	33.389933426083	90.0453150230973	0	0
67	1	120	0	0.73836311337339	13.189	2.35322031049179	17.5221343825974	67.5360758504651	0	0
68	1	120	0	0.132616778794466	-1.5683	14.0576347204403	22.4144583530019	75.0759559711156	0	0
69	1	120	0	7.34848515694604	-21.782	20.250244098387	22.9440767982712	80.6823742904461	0	0
70	1	120	0	0.133030570471703	3.8	18.3073071991534	29.0518564759543	68.2058781624573	0	0
71	1	120	0	5.58689349545224	20.709	16.9588793070093	22.0421629284838	90.3189182009845	0	0
72	1	120	0	3.60994040472199	20.565001	5.39749861391941	15.3302574725809	118.167793010815	0	0
73	1	120	0	0.541502114486141	-2.7154	19.7591350151572	39.5187752928293	81.3727299687938	0	0
74	1	120	0	0.279456383808165	2.9214	5.37149384751245	14.1098619507263	108.472218502755	0	0
75	1	120	0	-1.00735677576475	10.196	7.50729003140175	20.5193994322521	74.3840293934353	0	0
76	1	120	0	0.822309635370848	3.8378	7.49851399206888	12.6665542672155	35.7620410912829	0	0
77	1	120	0	7.76461642155987	20.867001	17.8960174787597	27.3024639609635	81.6446989587239	1	0
78	1	120	0	1.58377213205127	8.1164	5.09329294710513	9.93093872123616	67.486054460022	0	0
79	1	120	0	13.3838223510432	-28.656	35.2103351608358	34.7895142914425	78.8989203829915	1	1
80	1	120	0	9.73211251479619	22.481001	37.7725443723068	40.2016469716275	63.0041297008344	1	1
81	1	120	0	5.75621755539005	20.969999	8.10320557392009	13.5471931607057	103.798721272352	1	0
82	1	120	0	2.50157860085836	-11.602	26.8066320193032	37.1139465814378	70.4831371919745	0	0
83	1	120	0	-0.488600629354378	-14.833	5.62403426468712	14.9163409566349	76.7144830694999	0	0
84	1	120	0	1.17771264491876	9.8738	25.2721844838936	38.1148584951397	86.4275616830668	0	0
85	1	120	0	1.54303915321873	-13.163	22.0751095567896	41.3098684779224	94.8384212042841	0	0
86	1	120	0	12.2160769243902	-27.408001	15.6654210799141	18.5207359211712	124.097753632144	1	0
87	1	120	0	0.786755504125382	5.6365	20.846646992308	26.2077796420223	76.6109704512408	0	0
88	1	120	0	6.26292458566007	-19.054001	24.047123252268	31.9203785960309	98.3495687309532	0	0
89	1	120	0	-0.2063450678973	3.3996	16.2589361603995	26.0495325769091	78.8795901358474	0	0
90	1	120	0	-0.634736347347526	-1.6491	5.3261040522931	14.9746659484033	56.982731205486	0	0
91	1	120	0	14.8462017357284	-28.27	25.9964230956617	22.8752249795568	90.2800017126348	1	0
92	1	120	0	8.3421764357572	21.743	35.0800804575882	37.8726252311783	72.0052438724839	1	1
93	1	120	0	2.15124484176528	16.639999	3.17614337385099	18.5321843936843	134.28794052631	0	0
94	1	120	0	0.0844087619069445	9.1542	5.35760543740862	25.4187575469778	147.331154254039	0	0
95	1	120	0	-1.15009000833166	-0.55726	9.83213545216392	20.4566153116422	106.553837808314	0	0
96	1	120	0	9.31147604723622	22.638	24.4218129663144	31.4269274971622	98.0491188248868	1	0
97	1	120	0	19.1291891672121	-29.226999	42.6508219902261	40.7255908325794	91.632826054675	1	1
98	1	120	0	3.70187530764192	11.106	21.3131300998861	28.2130452224489	90.5435803555132	0	0
99	1	120	0	-1.3666401451481	10.171	2.66631644883155	21.3827718115116	129.632531389834	0	0
100	1	120	0	-0.262382700738953	6.5185	5.04960883625977	6.22902282795894	78.3110936400067	0	0
101	1	120	0	16.8739970745771	28.607	28.7472253897394	26.4297540152291	76.5657395051816	1	0
102	1	120	0	1.43430643975378	-11.551	23.3732226027684	32.5449566609283	103.758682975248	0	0
103	1	120	0	-0.454162867734539	-3.3762	6.8830084215919	13.851460706586	87.0430725894722	0	0
104	1	120	0	14.1397561165286	28.474001	32.3128015118859	37.726235035019	101.581095637221	1	1
105	1	120	0	0.700008199831123	-8.1228	22.5465150069419	34.6784514737531	111.532260923997	0	0
106	1	120	0	14.5734567604749	27.826	35.3403912574071	40.153340476104	89.0040939982549	1	1
107	1	120	0	0.856321070860584	4.783	8.60649682408254	13.1032020762397	82.7094783480831	0	0
108	1	120	0	0.490613165890075	-12.426	16.4428886704067	31.5725088226563	96.8178225051975	0	0
109	1	120	0	5.96827451261227	-19.664	7.62823761652518	13.6096098552128	119.735091798225	0	0
110	1	120	0	1.57253606633804	-1.2877	12.4357975532859	6.55613684612743	69.3766017095912	0	0
111	1	120	0	11.057742037837	-24.539	24.7529491417388	21.694991826818	88.9987982009377	1	0
112	1	120	0	4.17818503318678	-14.848	1.35985945377968	22.7410473395282	132.113800630516	0	0
113	1	120	0	0.20800410303741	-2.8048	7.98849536177483	11.8591513719645	78.7168652762277	0	0
114	1	120	0	0.987675573880088	-15.427	12.7562313015751	23.5379905474233	106.884169507497	0	0
115	1	120	0	-1.04157218185068	8.9573	23.4658093487705	41.8369092306499	104.688347515571	0	0
116	1	120	0	1.2853948537326	15.383	5.34378366779862	25.3379620432669	130.689538558233	0	0
117	1	120	0	7.07254510290302	-18.865	33.0528651464329	39.3621137420086	92.6961407524596	0	1
118	1	120	0	6.77761001190679	18.563	30.4991616420761	36.3174036991845	91.3343064334482	0	1
119	1	120	0	5.88933915701803	-18.819	30.7431164874656	46.7508254662416	129.627732076956	0	1
120	1	120	0	2.98636798004906	15.413	28.4451169832752	36.8531164211434	101.874881480644	0	0
121	1	120	0	1.9560212069815	-7.493	20.0188138285686	29.1282502640152	137.376124312074	0	0
122	1	120	0	-1.10645927695539	0.98755	6.69853806591215	18.1738714838094	93.3139833765439	0	0
123	1	120	0	10.1431638227847	-25.190001	27.3697527279751	28.1964865583306	68.9794700950362	1	0
124	1	120	0	4.05026979824751	-15.171	0.0589752128847465	12.8160823557928	134.731665128835	0	0
125	1	120	0	10.3279936818118	25.441999	36.5943174428963	39.2211484208302	92.9731693769264	1	1
126	1	120	0	-1.620680189962	6.1068	9.10271374656543	8.93723510391737	70.2955557899365	0	0
127	1	120	0	16.7689760648715	-30.229	37.9080508735699	34.6048924598291	97.9253613549785	1	1
128	1	120	0	16.1025552269006	-29.115999	15.605990439716	21.4927048871761	140.303112299083	1	0
129	1	120	0	8.69296824214596	-22.568001	9.47665685980939	14.329308567617	123.147223788642	1	0
130	1	120	0	0.755539992514581	10.168	24.0330967984496	38.3823010567257	89.8263199197723	0	0
131	1	120	0	1.51977696690906	17.363001	7.94005109767476	31.8658010123364	143.92208134059	0	0
132	1	120	0	1.31800191857315	-0.87427	16.8342128935189	25.7361141114064	90.7070681648214	0	0
133	1	120	0	10.7886469242448	25.573999	25.2327967877796	37.411217404752	116.166658345033	1	0
134	1	120	0	0.0426958623854041	5.139	9.75375382837981	10.0276248917869	31.3988068478332	0	0
135	1	120	0	1.48878142461285	9.2607	4.2205193221084	12.9450914966637	67.0046768485277	0	0
136	1	120	0	0.104565879983639	6.229	1.56477559218695	13.2252792836214	95.3475532440934	0	0
137	1	120	0	0.700064433822327	-12.463	18.5929330155638	30.6282919741007	64.122558615496	0	0
138	1	120	0	-0.887617988199271	-6.0673	5.69097305310873	11.9585595783459	98.5618711397995	0	0
139	1	120	0	7.6515581402355	-23.455999	16.4469753882425	26.3324895033909	126.117362884319	1	0
140	1	120	0	12.3471492636273	19.823999	35.719621335618	46.3858223163215	92.6524482293821	0	1
141	1	120	0	8.2337915602001	23.671	15.878797102535	30.2578429203394	133.327896420452	1	0
142	1	120	0	0.948191716577405	-6.1772	21.6555278339363	30.8472783182376	72.0316614714545	0	0
143	1	120	0	15.9582944312703	-29.917	24.5666718455386	24.1383939641155	136.117801100628	1	0
144	1	120	0	-0.419706870422518	0.15941	14.1646312287484	22.6049866880655	57.9417240425206	0	0
145	1	120	0	7.01719458554736	-20.940001	21.6265559264255	30.855036376375	107.414857323147	0	0
146	1	120	0	13.3496712905588	27.264	41.2269222612489	40.3542807074683	88.1243568204582	1	1
147	1	120	0	0.997716128027818	2.2946	11.7105876891713	8.68329656490019	67.7058701110111	0	0
148	1	120	0	1.30819871189725	-0.30395	1.66092673237976	11.8932161476261	72.1115495679259	0	0
149	1	120	0	1.29849512302552	7.7539	6.72226824269026	14.1906721277943	70.3922844993093	0	0
150	1	120	0	7.98087892314219	21.533001	14.9916155918861	30.9961866662463	126.184333287428	1	0
151	1	120	0	5.16184285271683	20.649	7.07863881341926	25.4288296525965	142.344592129442	0	0
152	1	120	0	6.51367989664529	-16.499001	31.9988874890384	34.0671742578759	90.6128760260616	0	1
153	1	120	0	0.0416568732610116	10.357	20.4499505103573	38.7317592900135	91.7786473725934	0	0
154	1	120	0	0.77248764495632	4.5791	5.75847747699396	7.72820419359888	89.7025102145066	0	0
155	1	120	0	1.12220294328991	-7.4624	11.2980636209808	12.4256518972035	77.4664148474025	0	0
156	1	120	0	7.77240924103134	-22.023001	15.6596885170321	25.6376497308282	121.337029118849	1	0
157	1	120	0	12.4734338957477	21.936001	36.2871036470656	41.4511663974819	66.9161596971236	1	1
158	1	120	0	1.27108284464535	0.27703	9.40788074463924	21.2282290612386	60.7116379890724	0	0
159	1	120	0	11.2876323212056	26.697001	27.673339466496	31.3881596729505	110.198152872887	1	0
160	1	120	0	14.8426825891557	21.114	5.61896976713575	20.7980601080433	164.73224438986	1	0
161	1	120	0	10.10631593512	23.704	17.2245031582847	21.3572480693037	131.596254258783	1	0
162	1	120	0	4.41645843673567	19.931	6.40203360221184	27.3307095689021	126.98123445902	0	0
163	1	120	0	4.53270490421658	-14.047	29.6630001558072	41.8998543103293	107.381263293411	0	0
164	1	120	0	1.66692822570638	2.8206	12.531753164192	24.9313648426393	109.250344800174	0	0
165	1	120	0	0.953251576053209	-4.5215	5.74050341383517	11.7231017879614	48.9651885069631	0	0
166	1	120	0	2.86197397407822	18.799	22.4086274273844	35.1898093292084	104.981639723686	0	0
167	1	120	0	9.23383131371364	-21.233	37.2624932030178	46.2916741072307	93.4374374061655	0	1
168	1	120	0	-0.185934823132031	-1.7201	10.3972701667112	11.0110481914624	53.8057964355577	0	0
169	1	120	0	0.659320789309216	1.8279	3.76449899032769	14.6790528140185	65.1160479299368	0	0
170	1	120	0	3.74435047433033	-17.23	18.329824046594	31.7561723702753	110.54740392121	0	0
171	1	120	0	2.36423241071995	12.019	25.5527345772514	26.1955954842978	101.400562585692	0	0
172	1	120	0	0.601231506420955	-8.7968	18.642142800791	31.0973716138822	117.564841378828	0	0
173	1	120	0	-1.29162258862461	-6.3961	1.9291239995089	12.6556249148219	63.9597734478992	0	0
174	1	120	0	12.8624645880968	-27.502001	19.7743698919089	23.2038638996088	112.94688488438	1	0
175	1	120	0	0.968120171235846	9.5515	24.1702866133208	36.7382374601398	98.4433246726857	0	0
176	1	120	0	-0.643218034039769	16.018	7.43505947487954	29.4303207230172	153.771726000542	0	0
177	1	120	0	-1.05300978018326	-8.8781	25.5962455334213	36.9415645472605	82.5578348950717	0	0
178	1	120	0	12.2628146672899	27.362	37.4442252548308	46.1831627526721	114.089423092691	1	1
179	1	120	0	-0.000308847646917521	-4.0684	19.2927870409448	32.3008352339636	82.5764412538899	0	0
180	1	120	0	-0.635131867659152	-1.5553	2.63844064672671	12.1550520563174	41.0699595507691	0	0
181	1	120	0	5.78528651841315	-19.52	17.2963222886476	27.1832631465963	124.27084245084	0	0
182	1	120	0	-0.146155961525638	14.091	27.8237690925941	41.2338191136105	101.049801537885	0	0
183	1	120	0	0.0937614341146205	9.435	4.816342065391	6.67130699398601	90.7018066950216	0	0
184	1	120	0	-0.227466595294484	-9.91	19.2778706614634	36.4612004896496	99.792991195191	0	0
185	1	120	0	-1.39150001148545	14.363	24.5141992194741	42.4028583407434	90.9365053973188	0	0
186	1	120	0	1.95724652644518	-14.653	30.4578148223297	46.2234356184113	120.150449451519	0	1
187	1	120	0	5.46881184510308	18.198	31.006393697517	49.1813538764957	118.423015194933	0	1
188	1	120	0	-1.54930550582103	-1.1881	14.0575734967508	28.9271450752051	105.364736334463	0	0
189	1	120	0	15.2028750636807	-27.337	24.5870473492455	25.6889521400598	99.3191816263228	1	0
190	1	120	0	0.362241469259965	-0.40454	11.6775233117275	1.1974345875461	84.4736615670078	0	0
191	1	120	0	0.842799734752267	14.355	14.4081073295568	28.7007530314054	106.195110727737	0	0
192	1	120	0	4.79079015788044	-17.497999	31.0984009936848	37.3935474539219	107.463874607481	0	1
193	1	120	0	6.32016345497162	-20.098	7.3149851062859	22.3785609573341	159.542590639405	0	0
194	1	120	0	2.17919354638512	-5.3713	8.47577018368785	13.9808137694964	87.3177248484466	0	0
195	1	120	0	-1.004610410619	-4.9142	1.584435032564	17.8556909950463	95.9271169853952	0	0
196	1	120	0	4.34264139317088	-18.921	12.919756502571	22.6292913635834	97.5062192640674	0	0
197	1	120	0	14.9057256425475	27.280001	41.9593587210942	44.7312825085609	85.8390763981554	1	1
198	1	120	0	2.67859075192714	-5.2882	17.747050523184	32.0888077277594	108.608454224726	0	0
199	1	120	0	-0.72072184321121	12.989	15.5773056684306	30.3253086853243	89.563468478555	0	0
200	1	120	0	1.62495842428294	3.3127	10.466574265759	6.69430506418767	107.620460980174	0	0
201	1	120	0	16.0424684704027	-28.971001	29.0761590391607	28.0103590785645	94.020761063629	1	0
202	1	120	0	9.95801618076051	-23.26	10.2492921759776	25.859159674279	160.279891063608	1	0
203	1	120	0	6.90796735432004	19.802	33.1588474831272	38.1199150195609	126.904604765583	0	1
204	1	120	0	-0.592505435256721	-7.0733	20.0461950857535	33.3001824216843	91.006491267831	0	0
205	1	120	0	8.22952859872973	-24.895	17.128595797843	20.9129012169419	116.296201946493	1	0
206	1	120	0	17.2505357057631	27.955	44.6727739333987	46.0496655390577	102.499578976567	1	1
207	1	120	0	12.9906814805719	23.33	12.5226601415454	9.79672039173138	106.416167983661	1	0
208	1	120	0	2.76013742211201	0.060479	10.2722942474764	5.84653977764602	63.6065847357177	0	0
209	1	120	0	8.9544979942396	19.847	22.4868722148105	34.7006392587049	123.392656994918	0	0
210	1	120	0	10.1070070593381	22.374001	11.3298094260154	14.5106993952883	51.2119919532195	1	0
211	1	120	0	0.305064607707311	-0.1895	12.382648884658	21.3376861576037	64.7466227685234	0	0
212	1	120	0	15.6231157867377	27.708	27.5481035531946	25.9100678892904	104.27331040201	1	0
213	1	120	0	2.32880343742339	12.241	0.125284714291713	7.3770386992777	72.2405340916699	0	0
214	1	120	0	8.54569752378159	-25.542999	35.4967166270921	38.9888191740161	98.883795091349	1	1
215	1	120	0	5.08186408278129	-21.153999	4.043490113091	10.7438061889567	119.561218193476	0	0
216	1	120	0	1.46889251218273	-14.67	1.4596937918188	5.52463731016246	65.7599684011689	0	0
217	1	120	0	7.19787617408848	19.35	32.5234042858939	41.6466449697322	103.658236286923	0	1
218	1	120	0	10.6430846450522	25.121	12.8060804236809	15.8898759437974	-4.50335518781486	1	0
219	1	120	0	1.85127566656051	3.0274	11.3795536735574	3.81713895398628	73.7580175045366	0	0
220	1	120	0	10.8865725539803	-25.853001	27.0670501263925	27.7341695001369	84.2814334294918	1	0
221	1	120	0	0.539303878678694	-4.0181	11.0422781752408	8.83619152084449	72.393394385155	0	0
222	1	120	0	-0.311890344568114	4.2193	7.70061595302183	18.2604757491397	67.5618343840045	0	0
223	1	120	0	6.97394618251864	-21.98	26.583898980658	35.9697967527085	90.480352561382	1	0
224	1	120	0	1.04307375598259	0.61891	15.7700271429107	31.9694836135499	120.894099794993	0	0
225	1	120	0	-0.389269190555089	1.6095	1.9115237346523	16.7263681179357	48.8154285175778	0	0
226	1	120	0	-0.698288203381422	-12.23	14.2445717585912	25.4539037431047	82.1703736909847	0	0
227	1	120	0	-0.645395352671322	10.591	23.6500286364565	42.4027350500319	100.145513873058	0	0
228	1	120	0	2.23578522341655	14.956	3.60741439479868	10.654695712096	72.3914007186011	0	0
229	1	120	0	1.47232668062359	-8.5865	21.2964757203684	28.3900433293412	67.6260963800424	0	0
230	1	120	0	0.21427981867956	4.489	11.7075783839748	23.4103064853159	88.4914875320231	0	0
231	1	120	0	-2.72584058961503	-5.8157	10.1917650840482	24.4822413566339	80.230376745567	0	0
232	1	120	0	13.6518382036706	-28.625999	20.041370303789	22.5349271282968	126.626790593611	1	0
233	1	120	0	-0.157122767923024	2.3436	17.3545002090604	24.35490718926	84.2528470003945	0	0
234	1	120	0	1.03353079893342	-5.711	8.2683251355371	10.7332964351551	38.2956108395893	0	0
235	1	120	0	12.3609983533912	25.167999	29.9146055416319	33.0277140309742	101.743305877432	1	0
236	1	120	0	5.25081299718847	16.795	3.92594040104583	16.0794172647634	136.278599457647	0	0
237	1	120	0	0.878235815168495	-1.5657	13.1279029631944	24.3012421383503	79.5705918732059	0	0
238	1	120	0	-0.32632040841492	11.162	11.79621726334	18.5013470975144	68.8039687028352	0	0
239	1	120	0	0.659628683021788	11.052	0.491178112481315	10.4173750756491	81.3283202760773	0	0
240	1	120	0	-0.797185935686981	12.786	2.38920052304166	21.002710605808	109.811721798916	0	0
241	1	120	0	-0.147703577668882	-12.802	26.4547280404417	40.9268401049062	86.0284909426268	0	0
242	1	120	0	13.9391602157397	-29.280001	16.1960130101358	14.2939066107895	109.663847325576	1	0
243	1	120	0	4.62249955024208	12.065	27.3788877382575	29.135111539319	58.279427662864	0	0
244	1	120	0	2.87659838371165	-17.306999	24.8963553155968	36.2429071572228	118.940019697686	0	0
245	1	120	0	2.45848939410479	-17.327999	2.78559790013862	21.3516797300168	148.754192615865	0	0
246	1	120	0	1.5505188208473	8.0373	22.9446097882366	23.1179799125761	95.7323446305791	0	0
247	1	120	0	0.420851438522375	15.132	8.49984743452573	27.702134938732	155.394619428787	0	0
248	1	120	0	5.69450552844491	-16.674999	31.4662523292742	42.1500866503769	83.720625417194	0	1
249	1	120	0	-0.905042005612675	-14.506	3.27475105914643	24.304101653038	100.950648621199	0	0
250	1	120	0	7.62864447672726	-26.17	10.6847375772536	17.6227478656998	123.789716768554	1	0
251	1	120	0	1.30822929206925	5.4677	24.0721843108563	35.8951541068245	72.9199707563755	0	0
252	1	120	0	-0.642359406111431	-4.1993	8.59876397449242	20.4343898763681	110.764183368361	0	0
253	1	120	0	2.15822873386276	14.695	19.6368166393375	37.4789802903842	107.417805989495	0	0
254	1	120	0	5.88858418020076	-20.011	32.6570379724516	43.3441389908073	97.1510660397712	0	1
255	1	120	0	14.5172843056132	-28.580999	14.2613414356302	18.8813485272826	89.3092069658818	1	0
256	1	120	0	1.82027883571479	-15.865	1.89494252695717	20.538503039851	111.343161121868	0	0
257	1	120	0	-0.394241540452303	3.6487	17.721799777165	24.8449832557551	76.5092253451627	0	0
258	1	120	0	14.2339904101287	-29.631001	33.7642030140887	35.9709389369188	94.0362161416141	1	1
259	1	120	0	2.70452910661748	-7.6722	7.77302424189124	7.29101068052023	73.8286650273778	0	0
260	1	120	0	18.3196236596126	30.754	35.797810105161	37.0705509342207	117.817814369256	1	1
261	1	120	0	8.79497838367687	23.216	10.7025230806432	16.630909878784	124.686881652289	1	0
262	1	120	0	0.955509092207472	8.4955	5.96413891406762	3.36562707690593	63.7229825967678	0	0
263	1	120	0	4.05340812399685	19.999001	12.5245287965984	25.4975176711604	107.368800909493	0	0
264	1	120	0	-0.144602049608557	-1.6099	17.645802812084	33.7353772934561	65.2078251554355	0	0
265	1	120	0	11.5151030575747	-29.431	27.4487200622095	22.1764287774068	72.3293810518122	1	0
266	1	120	0	1.14376008105331	0.46085	18.4530899425664	27.9710709608529	57.0220915656838	0	0
267	1	120	0	-0.421724480999703	6.1735	6.7631215299727	17.5693489713742	99.502896621127	0	0
268	1	120	0	5.62349916191103	23.355	16.7266131291336	25.7224042028957	109.429389400475	1	0
269	1	120	0	29.335282217957	-26.681	44.5108902992779	43.9132033159535	111.735413462091	1	1
270	1	120	0	2.68647385463716	-17.080999	19.2966444428514	43.7240374077527	71.5065798349901	0	0
271	1	120	0	10.5946714164331	-27.033001	12.6189367844748	15.9277080196116	104.231925712215	1	0
272	1	120	0	12.1202013056222	22.848	39.2416141942501	44.479874721624	127.136988043917	1	1
273	1	120	0	1.06917629754898	7.3872	3.46736717747221	11.8656216635692	52.1176096637066	0	0
274	1	120	0	-0.562082968139477	5.7248	0.601229485201113	17.0650752070029	92.0733902778927	0	0
275	1	120	0	3.75475284479751	17.886	11.5917611905936	29.9850282161705	149.840755005499	0	0
276	1	120	0	1.55440433694387	-4.8723	19.0388247285768	28.5577950698206	84.9590666517752	0	0
277	1	120	0	10.7373274451591	-29.181999	25.8156408480277	23.8342742864253	89.7825685212683	1	0
278	1	120	0	2.16175259445269	2.9219	21.3886707077823	22.7473366539585	71.445331914024	0	0
279	1	120	0	-2.70952000175192	3.0227	2.13690392476953	21.1049959907324	91.4799104995367	0	0
280	1	120	0	2.1270208712034	11.332	5.49000931404631	13.2209466683555	96.8629071359239	0	0
281	1	120	0	9.62299959982106	-25.031	34.3015389805559	43.0646955156552	100.647139231354	1	1
282	1	120	0	-1.34080784586791	-1.0645	14.472544354232	12.2141059476556	51.8300472540822	0	0
283	1	120	0	-0.337851544231201	7.35	9.69531626876735	19.0640738584029	81.9557034764151	0	0
284	1	120	0	11.2709077444771	25.391001	17.6263478499701	17.5918676083654	104.400942279002	1	0
285	1	120	0	6.56452289594271	-20.639	34.7711258892213	45.9861387072307	92.0766302179009	0	1
286	1	120	0	10.2488147045605	-24.617001	10.428082189485	17.7994654151522	144.866217033499	1	0
287	1	120	0	-0.150485567905633	-11.826	2.44159074579062	23.5966693246525	130.826878953109	0	0
288	1	120	0	5.00182597267555	17.172001	29.2100439286863	33.5407373976196	91.0035971109702	0	0
289	1	120	0	2.70817003599968	-19.132999	31.379960978819	44.6317519083151	86.2653246728406	0	1
290	1	120	0	8.22139320988857	-24.415001	7.8836566547405	11.9399937834044	119.533073943257	1	0
291	1	120	0	9.48822265962166	16.891001	33.1281591198241	37.3225632839272	65.2579161812117	0	1
292	1	120	0	1.62028808301345	0.08532	7.3546313619055	13.219641913386	96.6969076074498	0	0
293	1	120	0	7.44873046152108	-23.122	21.634936864198	25.7065679980279	89.2162313294825	1	0
294	1	120	0	5.48204744973568	-21.792	6.11786410711652	17.9537383279416	119.589036252261	0	0
295	1	120	0	-0.218689332099774	6.7508	23.1166081331002	36.0275484132694	74.1591463488467	0	0
296	1	120	0	4.39675440480758	-21.632	28.7033146968914	38.8581673801367	98.724437445632	0	0
297	1	120	0	15.3919849424851	-28.844999	11.5298960619572	7.53868683264791	63.8061681012392	1	0
298	1	120	0	21.7771399873553	29.799	43.2753426041991	35.1291481050871	66.3823099172722	1	1
299	1	120	0	5.08644138698111	18.393999	10.3208525874244	14.8345556837628	76.9111196349925	0	0
300	1	120	0	-0.303116618217603	6.1477	7.21020570887025	4.49836890342326	66.5213783120633	0	0
301	1	120	0	0.679244997045355	-10.233	10.3712869088867	19.850138101092	60.8887366042463	0	0
302	1	120	0	0.812070730166094	-7.3333	2.36305758435154	13.6366691996916	67.434595301572	0	0
303	1	120	0	-0.230796334573183	-8.0401	1.53644499134227	8.44384466829342	51.220584630236	0	0
304	1	120	0	11.4882334869972	-26.184999	17.878249506673	19.6884134758602	105.823106843186	1	0
305	1	120	0	8.75984792712797	-23.287001	8.67438248167968	17.4151157881374	107.806980674789	1	0
306	1	120	0	9.72634829671566	-27.537001	12.9775892132629	8.12984009004492	36.7519346545464	1	0
307	1	120	0	2.34841742450738	14.04	31.7673670670872	47.616350319522	126.498414166605	0	1
308	1	120	0	1.19710453712884	-2.5683	14.3557584763163	27.2205404322565	112.912662950153	0	0
309	1	120	0	11.3607588130705	26.962	28.3707366939125	37.4792671037771	131.280031936739	1	0
310	1	120	0	2.96628091389355	8.206	7.43233977956258	3.32129528167986	105.635056689874	0	0
311	1	120	0	3.20731912935554	18.295	13.1049403802078	29.0395503309785	125.785191290052	0	0
312	1	120	0	0.813257593172924	15.453	0.335785866701768	7.34507343533002	91.8030503060896	0	0
313	1	120	0	-0.926467765887395	-11.434	26.1195711909615	46.4177518159448	103.731856457161	0	0
314	1	120	0	1.44169577628879	16.461	28.9077062282672	46.3415622440496	125.404050582256	0	0
315	1	120	0	1.21475407525107	-1.2419	16.3911376856846	29.761845844034	118.498833457887	0	0
316	1	120	0	-0.19488787948395	-16.063	15.9680135147382	32.8671203124899	145.61350181511	0	0
317	1	120	0	15.7388963397782	29.496	45.7837771576648	52.9149064375956	122.834314542035	1	1
318	1	120	0	2.64314410522581	5.4804	8.34921847338495	6.65267150581563	73.8326049390348	0	0
319	1	120	0	13.3767077565931	-27.267	30.0856400618345	39.8057057708728	147.626273592838	1	0
320	1	120	0	2.62316496814897	-20.903	6.9751169698408	19.5753819521791	115.171383755386	0	0
321	1	120	0	12.9999706086723	24.634001	42.9432755358748	49.2669227576667	123.472790948087	1	1
322	1	120	0	9.40937087304074	-21.215	33.008456918114	44.6301998634604	129.882592759647	0	1
323	1	120	0	0.859648035038964	-12.875	0.867592521477897	19.5590470756379	27.3329293480584	0	0
324	1	120	0	-0.744543903164285	-0.86577	11.1595900699493	2.56885265856219	48.6648891255292	0	0
325	1	120	0	3.40766465770071	17.135	18.6711646219447	22.7946303094783	75.756012899278	0	0
326	1	120	0	7.66213579324224	25.146	11.3242813916742	10.2301202707243	83.034045370205	1	0
327	1	120	0	2.87939292403771	-10.042	27.5496981214811	35.8479659843696	81.5909087793631	0	0
328	1	120	0	5.67574954152107	-23.719999	16.3205575353159	23.1373030868324	137.533127116169	1	0
329	1	120	0	4.88274020828166	16.743999	34.7742408705991	43.1427035884704	77.4326247540458	0	1
330	1	120	0	13.9136400345578	29.583	17.5567561936857	16.2649276384915	64.1833710868234	1	0
331	1	120	0	14.2374308450479	29.846001	14.1696847352655	10.8158650041708	74.5157768681848	1	0
332	1	120	0	14.3216261181657	-25.096001	40.7855165828629	35.4638687380503	84.8232219749523	1	1
333	1	120	0	16.965351803415	28.441	39.4302003600391	40.4407947550344	116.567865250072	1	1
334	1	120	0	-0.0457188350068662	10.375	1.20385983874314	9.87105432913058	12.6839757801545	0	0
335	1	120	0	6.08137286390378	-18.364	28.7651961978784	35.1631334470764	69.531982928237	0	0
336	1	120	0	-0.121995200863353	0.68822	13.1095275952718	29.8585228845946	117.764554288002	0	0
337	1	120	0	1.27640331302123	13.747	12.9307716250945	28.1674499083889	129.431936571212	0	0
338	1	120	0	0.142374739591855	13.67	1.17559158233452	13.8616761370087	120.794554388568	0	0
339	1	120	0	7.39553655669454	23.606001	10.1113471644992	11.1311902250657	66.9971028005056	1	0
340	1	120	0	9.48743504086536	26.799999	10.5807813359865	5.0858957472232	69.4897706700637	1	0
341	1	120	0	9.11632778956668	24.597	7.30603973052867	18.3970202413729	150.978457239801	1	0
342	1	120	0	5.40039969322966	-19.981001	35.4785089506046	46.7324249460633	97.3089262080194	0	1
343	1	120	0	-1.56675288918875	4.0123	18.6967834211057	39.3017705323696	89.3700401431285	0	0
344	1	120	0	4.90390734460255	17.879999	12.3640799038829	27.8722958791108	135.636179260963	0	0
345	1	120	0	10.8243475394618	28.079	15.0365409166288	14.4173862375458	97.9653466259922	1	0
346	1	120	0	6.50296963634816	-19.65	36.8960297286888	44.6143443689449	91.3819710112129	0	1
347	1	120	0	15.3986952986787	25.798	39.067272994523	44.2042935357967	124.117825638708	1	1
348	1	120	0	18.2995328507927	29.632	19.1386057205961	9.11077104485791	80.6929211954355	1	0
349	1	120	0	17.3708714080069	-29.200001	40.528990259389	40.4656844766624	118.503681469648	1	1
350	1	120	0	0.136011486526769	-3.9094	7.98583786740496	5.87342515153519	51.1020032061915	0	0
351	1	120	0	5.30236125880628	18.846001	22.5641604972959	26.2614383270642	83.9121034543608	0	0
352	1	120	0	-0.918685493492768	6.0459	7.60833431239804	10.6787909838443	52.7863677870055	0	0
353	1	120	0	7.44235485333451	-23.759001	30.5570744573349	37.2981943888563	111.92038931034	1	1
354	1	120	0	1.06081773886624	-18.101	1.65451219909814	12.3068368151156	76.734884206533	0	0
355	1	120	0	-0.444555556318912	-11.152	5.93969003240967	4.90775272028046	61.6883847738325	0	0
356	1	120	0	-1.13170406084278	7.8801	19.5049301404129	37.3124801023577	130.979039423194	0	0
357	1	120	0	10.810073637775	25.84	16.7592453535204	19.3968820162604	112.500852347173	1	0
358	1	120	0	2.08636142565024	-12.764	27.8222978596147	45.7691904137162	103.981244937577	0	0
359	1	120	0	0.342581907872229	6.7314	17.499519700863	24.4295775159134	79.5747541351854	0	0
360	1	120	0	1.63844555641617	-15.012	21.6078748052668	40.5426977851222	118.098810808989	0	0
361	1	120	0	0.139880197669536	0.20451	13.7355874922077	29.7590882396838	121.006123996863	0	0
362	1	120	0	5.98944832747912	21.634001	21.4077568447105	22.6366089052547	79.1111163738001	1	0
363	1	120	0	-0.622442633932405	12.883	2.76316452636254	9.89072703894927	115.923787646168	0	0
364	1	120	0	-0.441012439422799	11.012	2.49228953180008	4.73362909270119	26.5482997620214	0	0
365	1	120	0	9.10206417334255	-22.889	34.3642546733859	50.5407043585421	154.535931642281	1	1
366	1	120	0	0.265135947312826	-13.966	0.0612340702955159	11.0895587259362	53.6131151673658	0	0
367	1	120	0	13.6008754378381	24.355	38.0717424236717	44.9274534224291	127.677888863631	1	1
368	1	120	0	-0.340659114352109	-9.7639	20.6188059989507	41.9485305178019	117.043356059163	0	0
369	1	120	0	17.0705216023225	30.139999	40.4763346510847	43.0777618683662	111.223074173612	1	1
370	1	120	0	10.8775895117516	-24.243	37.4400719889445	53.0611239694218	130.04180133378	1	1
371	1	120	0	3.15694947295197	12.533	26.0789567086556	45.3310663604937	134.043276961764	0	0
372	1	120	0	1.21501720060625	-10.947	20.4524128096951	33.8353569410116	119.993794708262	0	0
373	1	120	0	-0.213079144601471	7.1182	16.9891857741778	32.9687699377087	131.129926244995	0	0
374	1	120	0	0.194739638287444	-6.1401	13.5202135799887	25.3026824933248	82.441104469646	0	0
375	1	120	0	-0.781716409588897	-12.507	6.52835028835907	22.4992679219728	100.414087478601	0	0
376	1	120	0	0.0125549384899468	-7.7347	5.6607455721319	9.79957436788688	53.6425530370588	0	0
377	1	120	0	0.770667803311699	-2.397	5.30976053316265	-0.394022749567524	18.2706059615745	0	0
378	1	120	0	0.0924918784980928	-6.2706	4.67839420359598	9.50178499160064	47.1827405458791	0	0
379	1	120	0	1.53170885992162	-4.1413	2.10399145029978	6.76157201697105	31.095754478776	0	0
380	1	120	0	18.1100223723969	30.106001	32.7411010961045	38.0211240090872	159.860212406896	1	1
381	1	120	0	-0.123190893587476	-6.1482	18.2202416926776	30.6306342528014	98.6552242986738	0	0
382	1	120	0	0.887577612747501	-16.298	9.95460547833651	20.1847628553492	111.363546809169	0	0
383	1	120	0	-0.517674728334587	11.375	26.8205775858736	37.5600351980631	86.0426026408323	0	0
384	1	120	0	-1.22789824617421	-3.929	15.9037480202072	31.6779527881763	94.3202339670091	0	0
385	1	120	0	15.8505619002201	28.743	33.8626445278149	31.1269792408731	100.47609932819	1	1
386	1	120	0	3.44444579205449	-17.007999	29.9582299087158	43.4624682514082	133.425366295588	0	0
387	1	120	0	5.76308652443553	18.848	32.5609576745651	44.7626650220246	101.296423851465	0	1
388	1	120	0	0.153503517886575	-6.3453	19.5349498006678	38.5747012422684	112.477534179951	0	0
389	1	120	0	-0.362471949047418	-11.292	5.10948841726179	18.6388135931302	76.3972785774547	0	0
390	1	120	0	7.68977997358894	21.628	33.4147521461325	46.9901898484815	107.249628069326	1	1
391	1	120	0	10.5397582784504	22.677	8.58174372422806	14.9030761809136	108.294278949814	1	0
392	1	120	0	16.5814710647018	30.1	18.0261728355927	18.1385313019509	109.708874177616	1	0
393	1	120	0	6.80106431283583	-18.275	31.7980913575455	49.0208525924524	114.345471293076	0	1
394	1	120	0	0.643753317734715	-13.611	1.94437653625952	18.1276382424469	70.9387642007897	0	0
395	1	120	0	11.1762744284097	24.202999	37.2312742122796	46.0935569756169	117.257745772865	1	1
396	1	120	0	17.9533264228974	30.417999	17.3297646816899	11.666285164108	121.862249855904	1	0
397	1	120	0	1.2211738326255	-15.47	27.9423574283842	44.6258165125258	128.592200239865	0	0
398	1	120	0	-0.534313113125403	-9.7454	4.63041460097099	12.1764619397444	73.9520653630166	0	0
399	1	120	0	2.24703079808774	13.562	23.868891610987	41.6241428226719	131.428031566447	0	0
400	1	120	0	13.5579995606395	-24.973	36.364310082177	42.5413917141502	126.317697813341	1	1
1	1	80	0	22.7258158230377	-28.580999	28.6520910571379	25.2879989196415	104.602289861855	1	1
2	1	80	0	15.8768102997801	20.969999	27.067766256346	39.5493505939536	118.591320741013	1	1
3	1	80	0	16.5511334589124	27.326	21.9441444792888	27.4974274651253	96.2076900243503	1	0
4	1	80	0	2.37214180947951	7.1182	3.68296303562453	4.19887138686859	85.7078394197486	0	0
5	1	80	0	8.28831487211322	-14.653	19.434087711839	31.2369476879338	117.869529754998	0	0
6	1	80	0	19.2486228736557	27.708	34.283328308653	36.4922125945797	160.350124163646	1	1
7	1	80	0	0.179247160783895	-4.0684	12.6768698383391	29.8991728673994	135.753574214998	0	0
8	1	80	0	3.47333428072545	8.9573	13.0166514566619	33.1548196215896	104.958989345795	0	0
9	1	80	0	16.3999950045009	-24.539	30.2595800032009	34.3078961076075	149.447119876398	1	1
10	1	80	0	18.4556827762265	27.362	35.7195514432731	44.680524425019	143.954050317254	1	1
11	1	80	0	14.770107131984	-18.819	28.0061188504037	50.3713925961172	146.449533307038	0	1
12	1	80	0	29.4688295782766	25.573999	30.087526333223	31.1608303375265	169.520115331052	1	1
13	1	80	0	-2.33062117303608	-5.2882	1.69980113177051	21.0944066315669	163.097234985554	0	0
14	1	80	0	13.7547802132114	19.999001	27.6645750740971	36.7376772403617	113.623562036663	0	1
15	1	80	0	4.91385578848884	7.3872	0.936579518835152	18.9350489766093	81.5585772256955	0	0
16	1	80	0	1.10137853591928	-6.3961	8.79600676546673	13.9959339122704	66.2243137806995	0	0
17	1	80	0	17.1256128350448	25.146	30.4517203396214	30.9463136911387	87.6342086162845	1	1
18	1	80	0	3.39409448451331	-14.348	22.5203725704778	45.7561970712349	132.392754043815	0	0
19	1	80	0	12.8607775865734	-20.940001	9.81506799905748	15.5878239060119	178.417543047626	0	0
20	1	80	0	21.4640445206526	30.1	38.24584566874	39.0283634713666	119.82012820515	1	1
21	1	80	0	-0.990632725813226	-4.162	12.8596945588344	30.2908525126581	120.176145173678	0	0
22	1	80	0	14.4441234933209	-25.853001	20.6297725203731	24.4519542360624	147.20961311856	1	0
23	1	80	0	4.79541460621245	-7.493	4.07714380728708	14.8385434339387	121.959962641339	0	0
24	1	80	0	7.98664566130257	17.172001	19.8777263201641	26.609153724983	73.1796978550191	0	0
25	1	80	0	18.7825135017704	-29.115999	38.3534093044054	40.3930391288125	143.25539047972	1	1
26	1	80	0	16.7059031522555	-25.190001	14.6128690848864	22.8896111564094	101.006582173597	1	0
27	1	80	0	1.59524201732659	-1.7201	6.75026684615366	0.81000456947441	81.3132169581272	0	0
28	1	80	0	13.5755313620928	-20.903	20.7643980295753	17.1669959169059	57.9261801490161	0	0
29	1	80	0	0.301828659626214	2.9219	10.300043213355	20.2341190949879	97.8464207940721	0	0
30	1	80	0	19.426931978325	-29.280001	32.0344327501315	37.7761773882103	128.78083787826	1	1
31	1	80	0	7.01756323343315	16.018	26.0187515775347	46.9977761477313	148.086105417415	0	1
32	1	80	0	13.0885680045188	-13.966	23.2729031496584	48.4197526037483	150.029124822173	0	1
33	1	80	0	1.97979492065991	-4.8723	3.5309815035322	45.5869303481942	91.1801574525229	0	0
34	1	80	0	27.2699352146842	-29.200001	26.3285945030314	20.8871915328532	135.134803108652	1	1
35	1	80	0	7.1743137375195	-11.434	9.31488285698805	18.0198669523498	129.367968242716	0	0
36	1	80	0	22.348968160614	24.597	29.0113490242696	23.944281961154	77.0390255626308	1	1
37	1	80	0	0.40597787491247	-1.5683	3.97579532114848	11.7917319630895	74.6644299554844	0	0
38	1	80	0	3.75909794386354	-16.398001	15.1382220788803	29.5753037275976	126.900670685133	0	0
39	1	80	0	8.29696065703755	-17.007999	4.2275148418379	12.9644657125183	138.310729046118	0	0
40	1	80	0	3.19264584601663	-3.3618	5.32655175829408	8.88456177956497	133.533069008423	0	0
41	1	80	0	4.65646934924879	-13.611	13.3659085627196	34.4377947816059	152.092630300006	0	0
42	1	80	0	16.8681025756953	22.848	32.0767312375525	44.0719432262035	153.193212615097	1	1
43	1	80	0	2.19934802698034	5.4804	0.763398748896349	24.7309533904019	132.335795434489	0	0
44	1	80	0	9.53060061726808	-17.23	20.5374807576143	20.5244741330184	85.6932706862767	0	0
45	1	80	0	0.237363749200567	-4.1993	3.59893605683771	9.62504266643391	100.714000246911	0	0
46	1	80	0	-0.701184257504748	6.7578	10.7977604122414	28.2191779747685	91.1327389891281	0	0
47	1	80	0	17.5990938426671	17.879999	10.3598250282956	15.0792559518513	141.642177059768	0	0
48	1	80	0	15.5470371600824	-23.26	23.6927884640307	30.9767675094859	127.77988654799	1	1
49	1	80	0	-1.00787106714996	-1.5657	6.21360136295281	5.00999507567919	51.2356469385478	0	0
50	1	80	0	20.3173186861885	27.280001	29.8310489583939	28.1360876345121	110.28855908636	1	1
51	1	80	0	18.208368377367	-25.096001	32.2122579009211	34.0212272653499	157.591922214042	1	1
52	1	80	0	-1.0858663995642	10.357	17.2546365015807	38.2497731671576	116.065954456952	0	0
53	1	80	0	3.80047336700966	-4.1413	15.8055624812378	31.161271137386	130.688934601326	0	0
54	1	80	0	22.8087366414755	27.238001	27.8204050732755	33.81756963078	124.48600096061	1	1
55	1	80	0	4.83574106896666	-14.506	19.2105102075363	43.1510496180063	150.583121177719	0	0
56	1	80	0	0.705381178325451	-7.3619	2.54278869557764	22.0712440829459	113.83683691274	0	0
57	1	80	0	-2.42097697762104	3.0227	9.70782733242105	30.01447015367	100.177100663024	0	0
58	1	80	0	22.6838753878101	23.606001	18.1458260165863	16.6175664365863	125.126487536421	1	0
59	1	80	0	19.2142624942703	-28.971001	30.0348042590771	24.436206467888	167.978675888841	1	1
60	1	80	0	15.7339976906012	22.677	32.4006701290857	33.3018655459716	136.097970698081	1	1
61	1	80	0	2.46236036781053	-6.0673	13.268015728256	31.1757586152255	149.048563849354	0	0
62	1	80	0	8.8631120564913	16.209	20.0153228045426	41.1673502072897	142.555161967274	0	0
63	1	80	0	24.8760714988556	-30.229	37.8355413100316	38.3944357047825	152.942116621373	1	1
64	1	80	0	20.9536519902029	23.216	28.6900670970136	17.703102113493	148.007058170834	1	1
65	1	80	0	5.41601553115889	14.855	12.5091828825914	32.4525808578306	166.04689145432	0	0
66	1	80	0	14.3809729218109	-21.215	30.8732969784963	40.0551560149436	161.941235155623	0	1
67	1	80	0	3.45375007044031	13.204	20.1765633982064	39.7398300437192	167.03201326038	0	0
68	1	80	0	4.35247750827664	-12.426	22.3286874548919	40.3547092885924	143.750547771435	0	0
69	1	80	0	4.77598694811748	12.883	21.2003305793414	42.8437278977014	188.891708752741	0	0
70	1	80	0	-0.183419337982093	-2.397	10.7362550630333	32.1211605130946	160.241295807997	0	0
71	1	80	0	5.12677545921488	-8.0227	5.42756078206592	13.9637033815548	133.017753088621	0	0
72	1	80	0	0.258405200708496	3.2851	6.23272157727146	13.5234681542086	115.176048816021	0	0
73	1	80	0	7.16603302134061	-18.275	21.3709773996056	41.8816661973072	148.971441820937	0	0
74	1	80	0	2.13242887352464	-7.7347	3.60729388031313	21.8371361917583	119.255715965076	0	0
75	1	80	0	8.78507267756202	-11.826	6.20306223038724	14.9975382151158	153.712870022223	0	0
76	1	80	0	12.2820734262109	-21.792	18.6390782555732	24.6409164515839	142.366963298052	0	0
77	1	80	0	10.9308780455701	-18.865	9.2826875644306	11.4514178566963	115.236802791798	0	0
78	1	80	0	3.09885226068034	-10.042	2.05829532122813	11.2320837485778	112.384693714402	0	0
79	1	80	0	9.45696916488369	-12.463	5.46109767486707	16.6626167692433	130.643979375628	0	0
80	1	80	0	10.7931804299238	-23.719999	20.5536601425831	25.0602374811924	114.971117476355	1	0
81	1	80	0	-0.583821061828397	3.8378	16.8305826264869	39.162884879923	122.813776224389	0	0
82	1	80	0	9.84633690482885	-21.177	25.7608047993801	40.3675221199064	127.323110192392	0	1
83	1	80	0	0.790002179701935	-4.0181	7.48282152740086	15.4131900893386	74.5748201002926	0	0
84	1	80	0	13.1071439948708	22.481001	25.6237737712401	32.9285986630303	133.186097678924	1	1
85	1	80	0	4.33703751485413	-11.551	21.098083255285	43.8234914266466	133.335291132912	0	0
86	1	80	0	2.87740614958193	7.35	14.9009663858256	46.0079799558765	139.858160437756	0	0
87	1	80	0	3.28773781302122	6.7508	1.90172858494991	36.3473749840387	106.079852879736	0	0
88	1	80	0	19.8741752560131	21.628	18.1688918243386	21.0778587536639	104.127158186546	1	0
89	1	80	0	1.55107732207992	12.019	10.0547177639778	26.5619010127072	149.216020217824	0	0
90	1	80	0	-2.23853993601737	7.7539	2.92182981238873	19.8492988447411	95.9953642391786	0	0
91	1	80	0	8.58608726004736	-16.063	26.0985662044924	45.0693681182415	134.919302246121	0	1
92	1	80	0	8.3319549451955	12.989	20.7377233094232	42.4490743887233	165.371900180764	0	0
93	1	80	0	20.2387230195133	-28.27	33.2355656887052	39.8211756711954	179.188780075534	1	1
94	1	80	0	10.8140980099143	17.135	25.2982329497632	36.0287524892261	141.529778269227	0	1
95	1	80	0	9.36367319939515	-18.364	24.9210340033883	43.5167143280938	134.97359417235	0	1
96	1	80	0	-0.966058378418047	-6.1772	3.06213023889827	22.2508417952694	17.3954719255764	0	0
97	1	80	0	22.3173456879882	-27.408001	20.378807042177	16.7468404637546	149.925102131159	1	0
98	1	80	0	18.7703316483466	-26.17	21.036501157569	24.2291822382049	163.932351074691	1	0
99	1	80	0	2.09217537020932	-9.7639	2.19330200348018	16.2450502412637	114.29162943132	0	0
100	1	80	0	21.4830328051715	-29.589001	21.8472241052599	23.0661300810697	142.59911085751	1	0
101	1	80	0	35.3135985123597	30.106001	38.4322001631637	19.9028898645775	83.7085521412639	1	1
102	1	80	0	20.2660165893601	-29.181999	24.149823374554	26.7579278501921	151.129585288549	1	1
103	1	80	0	6.71592594273717	-8.7968	0.272682826969262	14.0464014052908	170.473092313617	0	0
104	1	80	0	23.5904484555729	-29.853001	27.7182804616963	22.6419769172223	136.488720843105	1	1
105	1	80	0	6.06929634054252	14.363	20.7280916539313	34.3782434085882	142.66966390863	0	0
106	1	80	0	12.5152969690941	-22.087999	30.4215578644836	38.2692065756909	137.689368105482	1	1
107	1	80	0	5.95243171387867	-7.3333	2.25510725282943	1.08128946422411	116.684082678223	0	0
108	1	80	0	22.3276858359579	28.474001	29.8170421879104	16.5730997687158	92.471855834555	1	1
109	1	80	0	10.2550482947005	-19.52	25.783281450421	46.2500845733367	179.025631427194	0	1
110	1	80	0	0.419895663414785	5.6365	15.1047247080932	40.8405520273675	137.407387188606	0	0
111	1	80	0	19.8372961923131	24.202999	18.7929496997825	18.2176264293494	121.123534766658	1	0
112	1	80	0	22.3962306084199	24.634001	20.2063934005278	21.1634752510078	128.732178414327	1	0
113	1	80	0	14.8577662112149	-12.802	15.2520223819083	36.7979554889202	149.878079296153	0	0
114	1	80	0	0.881854638450292	-8.8597	10.5469568701699	36.7780456428128	123.502236030766	0	0
115	1	80	0	1.53232562397763	3.0274	11.1080512046515	21.5619724527141	106.699665199463	0	0
116	1	80	0	0.204486827395105	3.3127	1.66970189104886	16.2917034314047	91.9994704048133	0	0
117	1	80	0	18.9163568212533	28.441	25.2398965850964	25.6331235500292	126.56576439299	1	1
118	1	80	0	30.8618688196331	-27.537001	37.2509261114249	43.6601704935585	162.457482968223	1	1
119	1	80	0	11.8307968060462	21.089001	18.2030237892977	41.0680704067076	191.428045913623	1	0
120	1	80	0	23.3937112284875	29.632	20.1911611772109	16.67587986394	146.173985921485	1	0
121	1	80	0	20.3732863098984	-27.337	33.6432472518359	39.4965483633792	161.75079990125	1	1
122	1	80	0	7.99124173217671	-11.602	4.38328516924305	23.8969745576083	112.676657482691	0	0
123	1	80	0	1.16512226051434	-2.8048	0.731215887997985	20.587726024224	145.659604162608	0	0
124	1	80	0	1.17305382710028	-7.4624	5.65055593200657	21.2457116742087	137.696943786618	0	0
125	1	80	0	4.36596712015163	-15.974	9.5184315884447	18.0357919540662	106.14620445675	0	0
126	1	80	0	20.3503490907696	23.671	35.4116253994135	45.8723563448785	137.978159126719	1	1
127	1	80	0	5.74749968997255	-18.101	21.7320869498952	48.9195344269533	168.694574286661	0	0
128	1	80	0	11.8225461819264	-24.243	11.6274328920753	24.6298367391072	81.0973607847387	1	0
129	1	80	0	3.61311768176665	10.168	22.5779346538637	38.652435654361	86.6284395099415	0	0
130	1	80	0	15.4931867530869	18.846001	12.1397045072474	20.5640781932892	157.328298720069	0	0
131	1	80	0	-0.0251975835854208	-2.5683	6.12980169511192	25.9454168752808	137.64456589608	0	0
132	1	80	0	1.09761038931773	-2.7154	0.0297349014838932	8.95117891588155	21.3512491305001	0	0
133	1	80	0	0.958950756765516	-9.5246	7.97134167597928	30.0273283747249	136.806778150649	0	0
134	1	80	0	3.23772189502598	-10.947	2.18970351389815	17.7240770817544	132.733105101301	0	0
135	1	80	0	15.1080841363052	19.931	27.7765481776319	43.416789214182	148.37847007579	0	1
136	1	80	0	8.16771449971809	17.579	12.3652102514557	38.4519641929343	112.925418199532	0	0
137	1	80	0	2.71967777291597	13.747	4.21567731782632	11.5008479361331	80.7863773470618	0	0
138	1	80	0	20.0134604583623	-18.17	29.3002105311265	42.9036017331925	140.598298485335	0	1
139	1	80	0	16.3391576434428	24.355	22.9267684863762	36.8412227306256	168.839725598086	1	1
140	1	80	0	2.14738470658477	6.5185	1.67734492055582	16.8283803777271	75.0211164132475	0	0
141	1	80	0	10.601175248322	-20.011	24.3987328629879	34.0627915269717	113.567849400995	0	1
142	1	80	0	0.853403568206305	5.139	14.6861411627216	36.0417756776897	114.03294577756	0	0
143	1	80	0	8.88923417298773	14.091	9.5601742361595	25.0737158834768	147.678041019138	0	0
144	1	80	0	6.02916694475586	15.132	9.67716822591846	25.4023849177637	123.398397340437	0	0
145	1	80	0	15.7843880767204	27.955	18.6993777049058	15.3369488378258	70.049880758245	1	0
146	1	80	0	7.99565485863912	21.917999	9.67469366479595	7.01009197702511	24.7657866651885	1	0
147	1	80	0	29.5929186554145	-29.226999	43.1599633723793	42.0033483978922	128.177462111081	1	1
148	1	80	0	3.2098119378103	-8.8781	8.85924372980034	37.4243523733327	117.338744040415	0	0
149	1	80	0	2.6777605483774	-6.2706	0.518932312176111	12.2583694510602	127.049393382147	0	0
150	1	80	0	6.65520626821335	14.695	18.3663233863385	32.9421891166428	115.518061283586	0	0
151	1	80	0	24.2194011280106	-28.656	29.1234325306768	24.3365249710229	109.885918247954	1	1
152	1	80	0	23.7403219027881	30.417999	35.0947569155085	38.3406747405872	130.853250757403	1	1
153	1	80	0	11.3820638204469	-19.65	26.5350638889624	44.7777954447468	158.126386919555	0	1
154	1	80	0	9.64864715165029	15.453	23.9694200791864	42.57230832701	149.052495099942	0	1
155	1	80	0	5.04317781269063	17.047001	11.0239169893142	20.1756982360713	116.19183472668	0	0
156	1	80	0	3.05772381078721	14.04	1.96388733103075	8.41253719336841	103.097883739749	0	0
157	1	80	0	11.0632962418755	19.847	8.8383510397514	13.560907218848	125.352879104146	0	0
158	1	80	0	18.3108684123904	-22.023001	30.8839810187472	41.6091568472536	170.614811409286	1	1
159	1	80	0	0.0420130086864905	6.229	10.2458888186427	36.4456563548517	161.319275777163	0	0
160	1	80	0	2.38014012829508	-12.23	18.5416530921747	41.5494698902923	140.576514211768	0	0
161	1	80	0	8.40047832880559	-24.500999	14.4149772170337	23.2896329234398	90.4236407864989	1	0
162	1	80	0	-1.78310743076433	0.20451	16.3588110700437	42.4102619544459	129.723369391499	0	0
163	1	80	0	10.8263874146056	20.709	18.4643482080154	25.3830112807895	150.530768450869	0	0
164	1	80	0	14.0110077887355	29.145	19.0741149606767	17.7658619569986	56.6983743236049	1	0
165	1	80	0	15.8333182752776	-19.132999	34.2930232330133	47.3775258855429	138.300633886401	0	1
166	1	80	0	16.0734897923145	-22.568001	18.9827421221944	27.0033625499368	137.738991362244	1	0
167	1	80	0	-1.22289782209612	-1.0645	5.41105252599891	13.0076499370399	150.658922365367	0	0
168	1	80	0	10.1610265563066	21.114	23.4933154135776	35.9834905915401	157.937460615911	1	1
169	1	80	0	0.496170058473519	13.67	2.59034380036136	12.0321914411223	55.0449967875277	0	0
170	1	80	0	2.15484936209111	-3.9094	17.1089424175767	38.3676330324867	126.502961512793	0	0
171	1	80	0	19.4433597188288	-29.431	27.3494515429787	31.9150474247127	140.90983621041	1	1
172	1	80	0	14.8894185650578	25.121	35.2686939223115	53.7102277671558	206.81840023888	1	1
173	1	80	0	14.7805325501813	-16.674999	27.1222749481639	50.4818204350003	160.582084251257	0	1
174	1	80	0	0.945859545579546	-8.8455	6.4838947222306	46.220053035094	123.666835357574	0	0
175	1	80	0	0.049479610044007	-0.30395	7.69735868495532	9.52080504173889	120.12190080336	0	0
176	1	80	0	-3.23208068926173	-6.1482	5.82446005818723	16.826708590196	54.64264927679	0	0
177	1	80	0	3.36310221037016	10.591	19.9684421218298	32.0780808361392	83.1610434468288	0	0
178	1	80	0	10.2696504713335	-12.764	20.2762141247429	42.348714607838	137.27049983745	0	0
179	1	80	0	3.89963589737271	8.4955	11.3799676324223	32.8508749981112	176.953730262417	0	0
180	1	80	0	18.5758083253256	25.441999	20.6186852669121	27.9570952105447	181.410905467811	1	0
181	1	80	0	25.8727255818139	-29.466999	36.6123482245035	48.3257008533258	185.080259675709	1	1
182	1	80	0	17.3402636894853	25.798	29.7692004378987	44.7252710018075	190.718991793515	1	1
183	1	80	0	15.0588422516674	-23.122	31.7690223353155	48.2237701604804	169.459807651049	1	1
184	1	80	0	14.3421580193647	20.799	29.104491357772	45.9385235080283	169.190159499957	1	1
185	1	80	0	15.8637906625769	28.607	21.780223555923	35.7151886662431	109.822676379245	1	0
186	1	80	0	3.20051808034126	16.461	3.66306332824518	8.70194507349664	59.7868211010244	0	0
187	1	80	0	-1.52446848775604	0.27703	13.0506202878043	6.46042314244291	37.123712071179	0	0
188	1	80	0	2.22563404445786	2.8206	1.39226437680935	27.6859513299557	103.716747185441	0	0
189	1	80	0	4.54763615925921	14.956	14.0847130121075	27.5154933139591	105.275368461355	0	0
190	1	80	0	1.31305574902026	8.3523	2.22334301570466	16.3816598823054	84.425572584399	0	0
191	1	80	0	8.30765088462973	20.649	13.6338118281482	22.1230403284611	110.655834959943	0	0
192	1	80	0	2.0408083429169	4.783	7.72107215723205	16.0619859638429	103.799452313758	0	0
193	1	80	0	-0.0815438492833209	-5.8157	8.27944958107212	26.8084928142059	87.9740826797415	0	0
194	1	80	0	16.6412089950275	-24.973	18.9152855455075	16.7763888430125	100.890604800736	1	0
195	1	80	0	0.544993332707792	4.8484	13.3505664422629	39.2746368789058	134.63090007781	0	0
196	1	80	0	0.392978366729841	-7.6722	12.2687990774506	47.7951949071021	166.87859227632	0	0
197	1	80	0	-0.0849826041743196	2.3436	9.97387532487181	35.2870751391656	171.565032468903	0	0
198	1	80	0	0.616462579502347	-1.6491	4.36703045945931	21.1931411491786	116.044220607563	0	0
199	1	80	0	22.7237261681708	28.591	29.7522479786288	40.7854161821848	145.956264332601	1	1
200	1	80	0	3.05627065944778	-0.1895	6.43012714712003	38.07132411938	141.553776122634	0	0
201	1	80	0	13.4985259452808	-26.627001	29.1268958650621	36.1582822519899	103.374361910018	1	1
202	1	80	0	1.77707576415591	-6.1401	7.16524895497599	16.8473553267159	86.7908530605565	0	0
203	1	80	0	0.934726263906867	-14.833	10.6365644587965	30.740432571011	116.300366289822	0	0
204	1	80	0	1.13360186283309	-5.3713	8.68731593576273	15.2312698577486	81.8591202982132	0	0
205	1	80	0	4.10279343706446	11.162	15.2473622373595	33.9426322553485	160.436387764899	0	0
206	1	80	0	-0.784971856458949	9.1542	1.81354584640157	27.0908037839382	42.8950302089692	0	0
207	1	80	0	6.37573936154062	17.363001	7.41127268134766	17.811025226115	102.047981452156	0	0
208	1	80	0	8.08844994257205	-4.5215	15.6840681529976	46.3144802465466	128.006467087691	0	0
209	1	80	0	35.920750405286	30.139999	27.039530769469	37.4406338545016	139.61485776862	1	1
210	1	80	0	11.6896825357394	-11.748	6.35396015819953	42.4082542856565	188.604733545017	0	0
211	1	80	0	0.175125960004127	2.9337	3.41010837963637	22.8418880082096	186.712334565136	0	0
212	1	80	0	1.16606484711501	0.61891	2.32301043067248	17.8726927144124	59.0771664130141	0	0
213	1	80	0	12.4985659207669	-20.098	19.3749562946859	34.1763918317085	185.384638472664	0	0
214	1	80	0	16.1927115148156	16.891001	24.8171707799108	51.7278909968971	164.303547241333	0	1
215	1	80	0	19.209835256795	-25.031	26.222564058685	49.9019573573237	189.830487297746	1	1
216	1	80	0	12.0291665544245	19.35	25.570087614051	40.5683922980881	221.273210918689	0	1
217	1	80	0	28.1379496930768	-30.271999	37.8663407329545	44.1239811098359	164.171741616053	1	1
218	1	80	0	4.02194616015448	-0.55726	1.90885951619428	31.675037394532	155.349640481903	0	0
219	1	80	0	-1.71664427275078	-1.6099	4.97770985488299	19.2412542114742	103.183431641729	0	0
220	1	80	0	4.75190190803125	-9.7454	6.28094236542132	18.5173128727347	141.897988356051	0	0
221	1	80	0	3.40650607829146	-15.171	10.0137291393538	20.548399119225	117.129140073891	0	0
222	1	80	0	2.07467187908155	-6.3453	5.55839849349897	13.2026519043498	91.6119212154775	0	0
223	1	80	0	3.38612093563308	11.332	15.5903325388261	41.1846908356795	193.223832714725	0	0
224	1	80	0	23.4606162267683	-30.031	38.1891441713606	44.380509110421	165.236765195051	1	1
225	1	80	0	12.829018507566	23.221001	29.9935356601134	40.8649502681551	159.26483142414	1	1
226	1	80	0	25.6215784704486	27.826	17.2379422366132	18.5905651084374	135.187998744419	1	0
227	1	80	0	8.45830235543746	-15.427	17.5229119721688	31.4868940409699	149.848519482547	0	0
228	1	80	0	19.4225433033694	-19.981001	12.8500669273318	14.6026016025927	162.836150694284	0	0
229	1	80	0	7.13267927276202	-14.848	14.1814128220932	31.4335077336413	138.536237755614	0	0
230	1	80	0	1.41466364314062	-11.292	3.3171387223152	24.8156229295763	92.2367851951567	0	0
231	1	80	0	3.84767263171457	9.5515	19.5142242639886	46.570431344005	158.994862136479	0	0
232	1	80	0	13.5714315669133	-21.782	27.7551858268096	47.9535765109011	182.052940280646	0	1
233	1	80	0	2.30019295533776	-1.2877	7.2258692684066	28.5536731617697	85.98661634449	0	0
234	1	80	0	0.992428965025578	-9.254	10.3839662687091	34.7698984885254	152.440184176051	0	0
235	1	80	0	-2.97851753492939	0.15941	8.64724153060234	39.3533839365868	124.380694140889	0	0
236	1	80	0	3.90061728712059	11.012	7.59131948941053	26.8993533830848	115.030687189916	0	0
237	1	80	0	4.61814078334326	-9.6278	16.877823345074	30.6540295963702	119.123273415878	0	0
238	1	80	0	2.84599621282207	14.355	19.4949691961459	42.3539498946117	123.581802709705	0	0
239	1	80	0	13.5173107631041	-21.233	32.9259272337712	52.7112959324651	184.907621103463	0	1
240	1	80	0	-2.42451663906751	-5.6416	2.39217589210976	30.7388518433937	15.5355020188086	0	0
241	1	80	0	22.4253833524412	30.754	38.7209280526066	33.1016042123055	92.7285642505465	1	1
242	1	80	0	0.498233613061321	-4.9142	13.3389969405922	27.5074124710898	117.867251022665	0	0
243	1	80	0	20.424389478502	29.583	34.1219980524364	40.8199136689577	141.638397772242	1	1
244	1	80	0	4.90801532709354	17.886	8.47049419757817	24.4240883795868	69.0083705972766	0	0
245	1	80	0	-0.506246650321347	2.2946	10.7574535707842	7.08978008938796	70.1064697702126	0	0
246	1	80	0	2.82240797255529	12.533	9.89649868727487	34.5957450893567	147.954990804547	0	0
247	1	80	0	-3.52130970741956	3.6487	6.36184760774414	29.0869670277941	16.9149227950017	0	0
248	1	80	0	-0.894906652446308	-0.40454	7.36360692555961	20.8629493996684	55.092436957152	0	0
249	1	80	0	7.53763925631118	15.413	16.7905896887831	35.4422158186232	134.711735436078	0	0
250	1	80	0	11.150535122818	-17.497999	25.6676645283297	51.9560789760192	180.469290799718	0	1
251	1	80	0	7.28648722497679	-19.664	12.9697914359765	32.9853999834786	102.535703532975	0	0
252	1	80	0	8.21747536720273	-17.327999	4.89812422479037	10.5574961911483	132.952419742294	0	0
253	1	80	0	14.021027121622	15.182	24.3540268094121	44.2795669383327	159.556821175211	0	1
254	1	80	0	0.115806865872	6.1735	4.59924349200484	40.3672557053174	89.241848033641	0	0
255	1	80	0	13.3956600616916	-22.889	29.0364019840869	44.9341070634419	160.099270281527	1	1
256	1	80	0	20.4335212616413	26.799999	36.5234951274911	49.2217607257819	159.918466922546	1	1
257	1	80	0	2.26121789138558	16.855	10.1135962659537	36.139830984447	64.3595568156474	0	0
258	1	80	0	-1.40402821891774	0.46739	14.2160254583607	8.57252614868571	57.9091158914519	0	0
259	1	80	0	17.7269981814919	25.167999	23.6144356510566	40.9520035313579	151.525765103437	1	1
260	1	80	0	23.9808795309405	-24.895	32.6897059728272	44.603498726552	169.498384073505	1	1
261	1	80	0	6.85195458449741	-14.67	13.3730100907208	37.3784944863459	155.218258425025	0	0
262	1	80	0	0.290884028915244	9.2607	17.213349520846	43.0084245759073	132.80530459268	0	0
263	1	80	0	18.2646393074929	-25.610001	34.8044138514922	52.1064869691534	156.236827591183	1	1
264	1	80	0	16.2139088899014	18.848	26.5668770061424	49.573992932383	181.463460846518	0	1
265	1	80	0	-4.19414607993713	4.0123	0.88782834609854	48.6027149766181	-28.1779411853151	0	0
266	1	80	0	3.67186326651916	10.171	2.27777063619231	34.1432953834435	163.775952691509	0	0
267	1	80	0	1.98044010577774	0.98755	5.79364512193818	27.2053088332606	91.2293745910318	0	0
268	1	80	0	6.48071476226926	-15.012	13.8923271689851	27.7282042530465	149.576613757908	0	0
269	1	80	0	9.7916882035256	16.795	25.5594727873747	53.2815250828387	177.243931711968	0	1
270	1	80	0	6.59198700146801	18.295	10.9242738011707	35.0953608012613	93.776611672407	0	0
271	1	80	0	0.246769659676215	6.1068	5.71264649950875	11.3289040247887	80.0815930808452	0	0
272	1	80	0	8.13290163916296	13.189	7.35607269490757	22.4763000362013	147.95320237181	0	0
273	1	80	0	4.15642237016799	-7.0733	12.3541484910035	40.2447696208944	154.556838154711	0	0
274	1	80	0	15.1900610942751	-21.98	18.7209605130388	32.9855450402377	166.030418613431	1	0
275	1	80	0	3.13530143525785	8.1808	15.1407837485593	37.9990170763252	158.805541941078	0	0
276	1	80	0	16.9592357105278	25.391001	20.1628048454315	23.1680690899579	147.728132941667	1	0
277	1	80	0	3.38793437031047	-10.233	18.8721364594214	46.3471861750115	169.522339494232	0	0
278	1	80	0	-0.290747958179773	4.2193	11.3045958493222	38.4291316865075	171.487716612881	0	0
279	1	80	0	4.45454592916354	18.799	14.0449900629609	24.2385583556687	129.690280637025	0	0
280	1	80	0	23.8138901504472	-26.681	41.1878561316757	52.0792943386267	160.735275315154	1	1
281	1	80	0	14.7242350062758	-24.617001	21.2913068185543	44.6680876361012	104.245065162094	1	0
282	1	80	0	-0.496377626232563	-1.5553	8.43716136510046	9.53142138353442	70.3997146850476	0	0
283	1	80	0	0.712109628587761	13.213	15.1507853960269	28.4560781308887	84.0706817615489	0	0
284	1	80	0	13.9905627313318	28.079	15.4610516723797	17.296026767047	128.393605819661	1	0
285	1	80	0	8.28746325557829	-8.1228	22.3546187163846	53.6447873997087	152.292376891907	0	0
286	1	80	0	0.796006451888148	0.46085	0.810687485640487	24.7071971765069	184.719179318982	0	0
287	1	80	0	3.81742429451896	18.563	18.7344798246116	27.9432226164257	71.5699574792428	0	0
288	1	80	0	10.6480383603407	-16.298	31.1457485208286	55.313831652503	182.127593191179	0	1
289	1	80	0	0.318103431210723	-9.8643	3.84832922995851	34.9138738859256	35.5577942663299	0	0
290	1	80	0	7.07817673437935	18.198	27.7455828839433	48.2565873862756	139.053920253371	0	1
291	1	80	0	3.70737539305281	-3.3762	14.7206395495028	41.8250451455606	159.34795502933	0	0
292	1	80	0	0.440935492286868	4.489	4.50416345072607	31.5190366819324	141.235695038231	0	0
293	1	80	0	-0.838563827733729	9.435	5.1544329145273	22.3189519944778	38.5995339889811	0	0
294	1	80	0	-0.900882460044152	-1.1881	11.5382771814348	36.1663746007374	109.253545971899	0	0
295	1	80	0	17.5901633798614	27.264	29.5930087985367	41.1613726558791	131.912347820766	1	1
296	1	80	0	9.80008707389113	21.743	11.7516897442329	30.5747124552026	35.1820479108245	1	0
297	1	80	0	4.53257524620224	-15.47	27.3888560105163	48.0640081981027	123.019174410599	0	1
298	1	80	0	16.4788437055689	23.704	34.8612347480793	53.9379256964545	184.637300095756	1	1
299	1	80	0	8.18316442957837	23.33	15.7200728155796	36.969653529248	71.8515524246222	1	0
300	1	80	0	18.2471734836313	26.697001	11.4675509087883	7.84340375792691	134.771822993693	1	0
301	1	80	0	19.5950409209858	-25.542999	25.482622914634	23.8869701464321	106.795426163967	1	1
302	1	80	0	8.60576103315931	-17.080999	10.9271656014785	19.7204119019832	132.952874495749	0	0
303	1	80	0	1.07796259930555	-8.0401	0.559089907097936	11.6503162147323	45.3127654766239	0	0
304	1	80	0	21.7137186909007	29.496	36.4542957524708	37.8213618749868	132.791591819132	1	1
305	1	80	0	24.2465352644527	-27.502001	35.4755618922112	43.9367542671915	164.808464792012	1	1
306	1	80	0	1.25027974520044	-5.711	2.16666913951823	27.3163490596457	40.8479793372174	0	0
307	1	80	0	-2.06565496722166	1.6095	6.08915464414987	22.3356274215918	90.5759733860156	0	0
308	1	80	0	2.85148889817738	4.5791	0.872720169852505	9.11314384663275	95.2238470664546	0	0
309	1	80	0	13.3884424967435	-24.415001	26.2065130455842	30.2367795793495	85.5341856660019	1	1
310	1	80	0	18.248542650323	26.004999	37.1794441324474	49.3476684949602	146.839602720803	1	1
311	1	80	0	9.35010317426432	22.374001	14.3308581452497	27.2348715635541	55.3922152886166	1	0
312	1	80	0	14.0642510164921	-19.877001	32.9514413950139	48.5650646297007	142.806187801168	0	1
313	1	80	0	23.4242761558022	29.799	35.9411433370383	46.3062821860253	156.587609876202	1	1
314	1	80	0	22.6806123367299	-27.033001	33.7348639580636	44.6028763243228	153.515524721806	1	1
315	1	80	0	12.2079929563266	-22.613001	17.918819136269	32.6451704422365	121.866818146172	1	0
316	1	80	0	24.9216086748919	-29.631001	19.151776523377	9.36786354786032	154.850644802866	1	0
317	1	80	0	13.7531505392354	-23.287001	18.5007022516207	21.4538471518241	127.886178396195	1	0
318	1	80	0	8.50253381301888	-20.639	10.9796756865883	18.8145915680464	126.510462379792	0	0
319	1	80	0	27.0167074592764	29.846001	42.1510768450969	49.32192349663	127.097626534529	1	1
320	1	80	0	12.2306243175687	-16.499001	19.7567823078593	48.8108473771287	165.56292456217	0	0
321	1	80	0	0.0488962259070185	-8.5865	3.87678168360246	42.9090897157534	-2.96088639731629	0	0
322	1	80	0	16.4825030415606	26.629	35.0854570227131	40.1878794551235	137.207375774202	1	1
323	1	80	0	-2.80765515639388	3.3996	6.85479047895231	10.0241882860175	50.2830671855725	0	0
324	1	80	0	17.7087499459515	21.936001	15.8177933357436	32.5147801935511	180.165984084161	1	0
325	1	80	0	3.52019772345162	-11.152	15.7017185183065	48.2548225868448	180.695219593452	0	0
326	1	80	0	4.53707703291035	12.161	20.0300947934639	45.7831150846376	162.820009016704	0	0
327	1	80	0	-1.27475813702338	2.9214	4.91489001266808	19.8296036720881	32.9902854811048	0	0
328	1	80	0	2.63428185389285	12.241	8.08170882271114	22.8886049533346	112.594605467794	0	0
329	1	80	0	-0.120849009934537	6.0459	3.7067304101349	13.7004057673519	59.6088059613109	0	0
330	1	80	0	11.9236062091119	21.533001	15.3734830900946	27.7354502302466	161.336943568631	1	0
331	1	80	0	-0.50659436213054	1.8279	8.02336302156639	23.2818148963579	38.0125405229116	0	0
332	1	80	0	18.550232077388	28.743	26.6308381161734	36.930191188056	143.224157177861	1	1
333	1	80	0	17.4120195847631	-21.632	32.0570348713237	53.9698098422202	183.324770705666	0	1
334	1	80	0	0.946192908876534	0.68822	5.36457546613125	35.8249037416498	183.183858257416	0	0
335	1	80	0	21.5291745935697	-27.267	27.362818329685	42.1152791301379	164.573131674373	1	1
336	1	80	0	2.24211166483904	-13.163	7.08303305001827	32.9453503166582	119.604837586387	0	0
337	1	80	0	13.1979909619429	-23.759001	12.7179137271109	16.3294469897864	178.653146994419	1	0
338	1	80	0	2.22657857986831	7.8801	18.5464650959619	45.1953970113543	147.334163496271	0	0
339	1	80	0	7.12896557117992	-13.429	19.3415390244437	45.2040068512272	157.08727509353	0	0
340	1	80	0	8.25900320132842	15.383	22.0272202313104	47.1947231541304	163.219239308401	0	0
341	1	80	0	9.67974251080114	19.802	12.4212773630056	24.0536174834667	158.744763704914	0	0
342	1	80	0	4.62041276254248	-15.865	26.1516819261439	53.6151117704768	156.198049068403	0	1
343	1	80	0	2.82066197049055	-13.268	1.80729339680123	20.3672644379294	126.903893123962	0	0
344	1	80	0	0.822519369194672	8.206	18.7281059975998	47.7919856425887	150.140884142442	0	0
345	1	80	0	6.24520272094226	-12.875	20.5158503220835	50.7494440781657	171.778322466716	0	0
346	1	80	0	1.73686042871554	7.3234	14.3372100886354	46.7537239914328	173.419688324961	0	0
347	1	80	0	2.04896145260307	11.052	5.10263453679565	34.8223090487367	69.8285357999318	0	0
348	1	80	0	4.26762783253899	-12.507	21.5789801260558	49.573555434862	174.913545575077	0	0
349	1	80	0	16.4304546150472	-26.184999	17.6629346704363	26.3912782494954	139.226690003635	1	0
350	1	80	0	0.23779826842419	6.7314	16.5910421756657	39.7929365439149	135.209549922299	0	0
351	1	80	0	5.3870778295842	16.639999	10.022626255274	24.1487595447775	150.183337568466	0	0
352	1	80	0	-0.293198628532512	-0.87427	12.3103525965749	38.194831873089	124.995153374345	0	0
353	1	80	0	0.42764517390712	12.065	13.5408032666144	44.1750464523303	153.981949934292	0	0
354	1	80	0	3.03217134856669	10.375	1.45967427204499	18.1115552423259	162.417834125927	0	0
355	1	80	0	11.4560379575932	21.634001	14.1551849405579	22.1689220927662	164.922770401532	1	0
356	1	80	0	15.3155331476495	26.461	16.1113498039937	16.4337011463786	127.1676927673	1	0
357	1	80	0	1.64195289330313	11.375	0.15174129497237	12.0872670146059	115.447431487907	0	0
358	1	80	0	15.8755314068817	-21.201	31.0473100732878	52.1494842107288	192.385331912268	0	1
359	1	80	0	8.09274812362894	12.786	18.536075343963	49.3872805422215	187.834179105064	0	0
360	1	80	0	7.06388625213384	21.51	16.4220565731242	38.0354113836776	82.1369248030868	1	0
361	1	80	0	16.5725419740515	-18.921	33.4722049676458	56.833545019626	153.637243080809	0	1
362	1	80	0	1.11667171933932	-8.4163	5.57288559227253	47.8521822274284	98.6902592044081	0	0
363	1	80	0	-1.07220358861023	5.7248	13.0760986165104	36.475766952434	132.33077329563	0	0
364	1	80	0	0.382957740561235	0.08532	6.73968170784887	2.09567174671657	56.1235047313227	0	0
365	1	80	0	14.1538399752561	23.355	23.7818762814226	36.4599283828996	103.962859922453	1	1
366	1	80	0	22.2746656719844	-22.753	32.2668320562881	49.5878999584289	147.750776238573	1	1
367	1	80	0	5.62634001970304	-16.625	15.6612971626269	47.9981677895555	159.670729608565	0	0
368	1	80	0	13.5758006064684	16.743999	27.9614978157616	50.2389451479071	157.209355902095	0	1
369	1	80	0	27.9144827398442	-28.625999	32.2029852135896	40.9528140010259	127.677600952398	1	1
370	1	80	0	6.1115053363218	-14.047	12.9512449153949	37.5677117544233	181.511723926266	0	0
371	1	80	0	5.18558623120033	9.8738	18.0865646165088	42.4772852588896	143.909523203711	0	0
372	1	80	0	-2.8874486810057	5.4677	0.482518979420284	28.1148052997521	48.9872612725306	0	0
373	1	80	0	2.17344402060101	13.562	5.1995511947101	26.5626191212787	189.716897266798	0	0
374	1	80	0	7.73459395482729	19.823999	8.25759586669072	16.6789758895842	111.375559149764	0	0
375	1	80	0	-0.378220273108769	-0.86577	13.0822231877155	38.6994091428633	132.226332458369	0	0
376	1	80	0	-0.424385496449053	8.0373	9.45862635023951	31.2935119829231	133.797470300385	0	0
377	1	80	0	1.46003924063019	-9.91	18.444230241509	46.7342927159052	144.513966522621	0	0
378	1	80	0	9.69761044371462	-23.455999	14.6657981328694	32.6025181538929	98.8399112842631	1	0
379	1	80	0	13.5290024582354	20.565001	34.4079021604915	50.2721989169161	146.605589807018	0	1
380	1	80	0	11.3238668304463	-19.054001	26.3507272228755	49.4086288023856	170.150776690618	0	1
381	1	80	0	15.4933115053868	20.867001	28.8933210738968	45.3732779454312	176.392626088879	1	1
382	1	80	0	19.6929833419286	-24.764999	30.5012455211754	40.5262523294637	166.244712702039	1	1
383	1	80	0	0.822958953925274	6.1477	11.4482017376729	29.2345589452954	175.246091998462	0	0
384	1	80	0	2.53891639184179	-3.929	9.3662866493523	28.6064681181957	135.238671632409	0	0
385	1	80	0	-1.69485570539042	0.060479	1.69741299848724	19.5396408098193	113.710353172334	0	0
386	1	80	0	1.92726029044856	8.1164	6.36254841182643	12.9366119231277	61.0271655473277	0	0
387	1	80	0	12.8027362860361	25.84	19.5888430294362	21.3413757209569	115.686361310114	1	0
388	1	80	0	12.4363801421122	-17.306999	30.4210776917566	46.8357855814336	161.504955612535	0	1
389	1	80	0	19.6850258198847	-29.917	24.7620629409335	26.6494588203985	113.108609375383	1	1
390	1	80	0	5.17325307905049	11.106	21.4769387091868	44.490421232591	141.349226264214	0	0
391	1	80	0	2.6712400844526	3.8	2.41126807554008	26.5018330524409	87.1106110139119	0	0
392	1	80	0	0.322551045669108	10.196	9.11167978326461	22.431456568874	96.3359796066888	0	0
393	1	80	0	8.11513598338863	22.638	12.6752850936542	16.9342144332497	100.705526394438	1	0
394	1	80	0	23.1488545746622	-21.153999	35.7979164393606	47.0141427837484	143.033531853232	0	1
395	1	80	0	22.8494221594874	26.962	25.4319797645043	40.0482616714162	163.446228620523	1	1
396	1	80	0	5.7450271506996	-11.543	15.9872322341731	40.5508056966313	132.802434087751	0	0
397	1	80	0	2.5162706759725	-10.165	4.05490100074594	30.0532485525947	134.994036221481	0	0
398	1	80	0	22.759332569856	-28.844999	21.1076281232882	26.4985397165203	173.430373377198	1	0
399	1	80	0	-1.42410765588882	-1.2419	5.10155487497714	25.1497111719583	9.92856034545575	0	0
400	1	80	0	6.37316624301872	18.393999	20.9110091421134	26.4767354126357	92.3567686252857	0	0
1	2	160	1	-0.641053119503269	-11.388	11.7571868842531	20.1375932989729	70.1209404372833	0	0
2	2	160	1	2.38057917821914	21.528999	22.3918063302768	19.9303648221813	40.2975044720999	0	0
3	2	160	1	0.375779191522685	-14.614	15.2963064720619	27.2422857543811	111.856239022697	0	0
4	2	160	1	6.20860935835316	24.787001	25.3359897253227	24.6898228311482	73.2410512367143	1	1
5	2	160	1	0.201512073214129	-11.719	12.570605031013	18.0437806055236	74.8917727087106	0	0
6	2	160	1	1.35660537414971	14.264	14.8784478856369	22.0476239786622	83.8586857076784	0	0
7	2	160	1	0.267203492372129	16.691999	15.9205042465628	33.0386357777096	115.046566030409	0	0
8	2	160	1	0.641057138435956	-11.895	12.6286533438674	15.5685030631709	59.9814433699497	0	0
9	2	160	1	0.0398748477843149	-14.288	13.8263687886515	31.3858075387675	97.3767978581486	0	0
10	2	160	1	0.477290593066595	-16.063999	15.3899384042113	33.7023335004874	103.173202823604	0	0
11	2	160	1	0.720502217235154	2.1992	2.88146721403215	21.8194868879314	7.19633855737256	0	0
12	2	160	1	0.390964136483731	21.184	20.229097677303	33.6643701064181	118.580749564841	0	0
13	2	160	1	0.696390175245737	-5.1096	5.55965709999716	24.6594597312114	43.9949177098686	0	0
14	2	160	1	1.5925696724635	21.580999	22.3858798380218	29.3735651346037	104.825430815719	0	0
15	2	160	1	-0.298345059959372	9.2818	8.61104157978125	18.0800638873076	76.8186903791446	0	0
16	2	160	1	-0.255457352669494	6.3361	5.59270982235263	16.8244649924427	76.1547512316996	0	0
17	2	160	1	2.45536999038616	22.587	21.7514947243155	33.3891278195869	103.075358717595	0	0
18	2	160	1	-0.129529192321092	-4.1977	4.95233177851258	12.5205932588286	3.32469740994767	0	0
19	2	160	1	1.11392743337061	17.037001	17.7992655578156	18.4045881657914	47.2880792743724	0	0
20	2	160	1	-0.88337336952522	12.061	11.2951390185231	29.4352540729308	97.4290660233679	0	0
21	2	160	1	-0.343073200799629	5.782	5.00366063700972	14.9218965919389	66.6772183316045	0	0
22	2	160	1	-0.177481298813287	8.7366	7.91555484362292	17.0765336116983	75.1121038725455	0	0
23	2	160	1	22.8178420522292	-26.216	27.0199131187181	13.8563299235405	48.4876856079519	1	1
24	2	160	1	-0.147802474219247	-4.0243	3.17383764878286	16.5495303047502	66.7589055303663	0	0
25	2	160	1	0.514418076866457	-6.7662	6.0476870370775	17.4072669766922	75.0082195493351	0	0
26	2	160	1	25.4003326227009	29.521999	30.2434358291487	15.3111937228413	19.0686808757579	1	1
27	2	160	1	1.05249085995961	-10.491	11.3115415681901	12.9763004110646	32.496933263374	0	0
28	2	160	1	-0.00177152464727204	3.6143	4.35325640871017	16.8947860137863	11.3109337519057	0	0
29	2	160	1	-0.444504114275384	-15.754	16.6495639569731	23.1045247484356	66.1064982092462	0	0
30	2	160	1	0.895517609398656	11.792	12.1413627796084	25.2057494611343	5.40456855156357	0	0
31	2	160	1	22.78947703607	27.412001	26.5561549631404	16.3135888068286	68.7723360404119	1	1
32	2	160	1	-0.252605521212904	1.6033	0.763984504572919	4.55885238927785	27.4750380556416	0	0
33	2	160	1	-0.011738813240223	-12.329	13.2752671052007	19.4262246596896	65.741424145081	0	0
34	2	160	1	1.11541417170351	13.881	14.5594182016338	20.6688709268523	16.3385840765917	0	0
35	2	160	1	0.22557703905976	-1.7397	2.43735511548578	18.5308324080429	6.18921837313657	0	0
36	2	160	1	28.689023623081	-29.209	28.3177374645208	16.5077457098706	91.4778700436536	1	1
37	2	160	1	24.0688336108611	-24.927999	24.7236514579674	13.1415669868084	71.7376931897129	1	1
38	2	160	1	-0.741428784172667	11.043	11.7686858963578	20.8021514219746	84.2006832111362	0	0
39	2	160	1	0.321472714722361	16.620001	15.8697873124667	26.3590559533678	90.9384718737227	0	0
40	2	160	1	1.46831154028463	-21.249001	22.182590954731	23.7914817754144	94.565580200543	0	0
41	2	160	1	0.388398868274991	-5.4994	4.89991266759735	18.8282990473151	95.5256427225892	0	0
42	2	160	1	-0.108056978495975	-2.2828	1.43599804629956	7.40073369492154	46.4448904050008	0	0
43	2	160	1	0.0620429013498196	-14.658	13.9761450290614	29.2718607899329	111.710301292686	0	0
44	2	160	1	0.454450556763014	-20.766001	20.4897302963238	34.9847196337896	103.877422057084	0	0
45	2	160	1	26.0702730906406	-27.909	27.4773350258932	18.7995209294448	78.2298396428338	1	1
46	2	160	1	1.60690479776762	-16.419001	15.6312863516348	31.6410172633183	97.2488400539873	0	0
47	2	160	1	0.343115987597372	-3.5113	2.95146441880472	10.4078285460842	72.7894787270294	0	0
48	2	160	1	0.405662801136749	8.5342	9.33812952645536	11.3256623342126	23.0933823255164	0	0
49	2	160	1	5.01488985572235	-24.818001	25.5381176117041	19.4757424024889	67.7951727311532	1	1
50	2	160	1	0.0936970591278286	5.6754	6.26594192324807	26.1334626621387	41.5865521914172	0	0
51	2	160	1	-0.701912273729146	20.683001	19.8884749065745	32.7034393064935	117.379064701886	0	0
52	2	160	1	2.93548401699048	-23.166	23.8212226812026	22.5621304422233	89.1502874857464	1	1
53	2	160	1	0.713872048711673	-15.174	14.530188365671	29.4252453010484	101.062290820462	0	0
54	2	160	1	0.32285423255537	3.2409	3.69719440318989	23.9110728248792	1.37337083576106	0	0
55	2	160	1	0.521229504871858	-21.552	22.5120931865796	25.1863000730872	94.8544003268676	0	0
56	2	160	1	20.0067824545274	28.153999	28.667735248919	20.6412491766655	84.9604167826256	1	1
57	2	160	1	12.7118389508734	27.073999	26.491774686873	32.4959075898266	94.6623119324752	1	1
58	2	160	1	2.38694564673609	-23.042999	23.5029984152237	25.5085278165557	93.6488965084847	1	0
59	2	160	1	2.53736470365394	24.422001	25.2270841921957	34.0147842967385	99.2609844124637	1	1
60	2	160	1	0.0756789380517713	12.872	12.0706364346831	27.4066901686197	98.3545427096	0	0
61	2	160	1	1.8080886341108	-7.9509	8.91371177848047	19.03008506981	34.2751449658885	0	0
62	2	160	1	0.0354845747027905	0.40602	1.11730329848839	15.1028646685616	19.3792147007389	0	0
63	2	160	1	5.10587340557527	-25.112	25.5925084382537	39.5437926343974	132.957677774056	1	1
64	2	160	1	1.18756275511433	9.0194	9.79299916485267	13.9776539778355	20.5751987318525	0	0
65	2	160	1	27.2856304193988	-29.028999	29.8692290512805	13.937036629681	20.0791599982386	1	1
66	2	160	1	-0.635186485339319	-3.3688	2.50672493533755	12.8428042681738	60.2923733270466	0	0
67	2	160	1	0.938581229083929	5.9602	6.72129718219086	10.617571318931	8.94674960396968	0	0
68	2	160	1	-0.338034499061905	-6.7579	7.45616082107667	10.0529686357587	47.0759949695643	0	0
69	2	160	1	-1.0545419953827	16.708	17.5480929926433	21.394353495625	47.6383029085659	0	0
70	2	160	1	2.00777018316632	-19.83	20.6569156733378	24.4514049463755	62.2710333726606	0	0
71	2	160	1	0.273769502680858	-9.0694	8.39845291970778	20.1597085573469	86.0127904023766	0	0
72	2	160	1	-0.824698429750633	-8.3227	7.32858883400728	20.3804184950956	75.8187498912477	0	0
73	2	160	1	2.26687806624819	14.556	15.1061561547657	19.2982056418363	19.0592293357716	0	0
74	2	160	1	0.321902335102467	-2.0893	2.82110490044361	17.202430334506	8.69783262681056	0	0
75	2	160	1	28.5756988749671	-29.929001	29.0362129529113	13.9681328362867	83.4106038303806	1	1
76	2	160	1	0.794615096237877	-17.406	17.3031529660687	29.093960829921	113.225192047524	0	0
77	2	160	1	25.798066742377	-25.987	25.3289752999082	24.4779753640845	117.319863670258	1	1
78	2	160	1	0.683259942731894	15.546	15.5648318761792	24.1077521213875	88.9613472855166	0	0
79	2	160	1	-0.249414243640107	9.955	9.65008873602768	22.9552383259135	88.1705360230798	0	0
80	2	160	1	0.759234316619917	-18.330999	19.1274379618809	23.2394162961812	84.425841948621	0	0
81	2	160	1	-0.678089935214216	6.2084	6.96062087616923	13.8789117013885	55.7537955741544	0	0
82	2	160	1	0.50826889537492	16.035999	15.286950131309	31.5426988294913	108.764427366606	0	0
83	2	160	1	-0.47477415815171	-15.823	16.442170211948	25.1505968213941	105.070715016504	0	0
84	2	160	1	0.40616387321792	-18.781	18.1708417949221	35.0507891598006	118.702708157027	0	0
85	2	160	1	-0.349494232897508	-1.0239	0.228181715196696	7.11692080544675	45.4550828355782	0	0
86	2	160	1	25.1093656652225	-25.997	25.2138736834578	14.192879270686	81.3357053453101	1	1
87	2	160	1	0.253443602274009	8.9321	9.7361878106075	14.2613632775548	45.1411673197049	0	0
88	2	160	1	0.0255719150272284	2.9003	2.12708697628608	10.0310234909418	60.6757463510954	0	0
89	2	160	1	-0.467065409036208	0.99396	0.136373978147973	4.4058291169014	31.6269416445614	0	0
90	2	160	1	-0.039905823598942	3.0018	2.05719810218001	6.89685977179484	37.3925818500639	0	0
91	2	160	1	20.1704909175614	-25.065001	25.9247643227494	18.7917435338698	63.784280550625	1	1
92	2	160	1	21.7707223977461	29.472	30.0530799836643	14.9843361011422	37.5450243975995	1	1
93	2	160	1	5.00711554045184	-23.627001	24.4074328454329	24.0819310313299	65.2450875001787	1	1
94	2	160	1	-0.313168566864368	0.70832	1.25353019192125	21.7118524078974	0.559391023817746	0	0
95	2	160	1	0.342269089171349	0.42149	0.448626877365531	1.53684686777274	14.9906967363372	0	0
96	2	160	1	0.429383743498679	-15.98	16.0758424863361	27.6385808793385	86.8032342450312	0	0
97	2	160	1	29.1871303000057	-29.483999	28.7047285630478	14.9578951245029	86.9633955052895	1	1
98	2	160	1	-0.486968291130989	-4.5181	4.47335559139382	17.5699928764065	82.7802661855037	0	0
99	2	160	1	0.76866546771646	18.296	19.1343428661208	32.3781580840893	128.642600417788	0	0
100	2	160	1	0.394509174172155	-1.7438	2.52700348103524	16.7309724081725	23.9186007300978	0	0
101	2	160	1	6.16953912487875	25.405001	26.1979620104903	34.1342902931535	136.30188255265	1	1
102	2	160	1	23.3332360375826	-25.072001	25.9037802914935	17.6999264578747	58.9500920440411	1	1
103	2	160	1	0.645366789448193	-17.351999	16.4819565271494	30.6279370155442	92.9804480058352	0	0
104	2	160	1	-0.744786663849986	19.955	20.5299051474435	30.6562231685285	112.520964339411	0	0
105	2	160	1	1.42485974427876	19.872999	19.1935065131522	35.1991995748028	114.691503780364	0	0
106	2	160	1	29.3429310049885	-30.415001	31.1729643431261	17.4059785230325	68.8940901577306	1	1
107	2	160	1	-0.668036924492458	18.301001	19.1154109432765	24.922989264311	53.5794834112568	0	0
108	2	160	1	0.0390773716930046	3.8254	3.26949923357252	15.4920133462335	77.0519522593316	0	0
109	2	160	1	11.5480199143674	25.365	24.553845894485	28.7455577435114	112.022988795064	1	1
110	2	160	1	3.49784710337563	-23.290001	23.8689512449179	26.738064291838	80.1838724919501	1	1
111	2	160	1	0.226168067736314	-13.461	12.7460685975806	23.7824015845788	93.0947279791305	0	0
112	2	160	1	28.567265039591	-29.743	29.3040549983901	11.4465214634623	68.8617599407237	1	1
113	2	160	1	29.4948174723884	-29.315001	28.413896776474	4.92864581328288	47.8169884324742	1	1
114	2	160	1	0.367924102666384	5.6158	5.43808674637358	8.14619550055535	23.7188138146211	0	0
115	2	160	1	0.760331230845965	15.282	14.5367589391277	28.6090721335718	95.5308806275778	0	0
116	2	160	1	1.49093654305126	5.4991	4.93467211695907	17.3728656266099	95.8816981864707	0	0
117	2	160	1	1.5357917000933	-21.642	22.5089414002071	31.3873325095487	126.021892609124	0	0
118	2	160	1	0.217213076892627	5.4827	6.18346831829397	23.3632792117603	-3.66645673664401	0	0
119	2	160	1	1.3698141993	19.568001	18.7481242708726	31.4955059443544	110.785208185606	0	0
120	2	160	1	0.109625018665922	-5.2015	6.15277962579068	27.2967045813761	7.31799271811218	0	0
121	2	160	1	0.386239856288277	16.955	17.9140663483236	24.5249514210961	67.5281504819857	0	0
122	2	160	1	-0.120542790194841	0.71882	0.0463039721787517	9.17112632033048	69.2100515905571	0	0
123	2	160	1	0.711596117351778	14.516	13.6609444781864	25.2668633366144	83.0720886527503	0	0
124	2	160	1	-1.32825584194972	11.775	11.1580088712461	27.0161948980224	90.9998844308324	0	0
125	2	160	1	-0.454664389788476	15.506	14.9610337884852	30.9008425150016	92.1787741187952	0	0
126	2	160	1	-0.498386814833944	7.4194	6.79267927089588	17.1211524206976	70.0151216529477	0	0
127	2	160	1	0.645109557900637	13.655	12.7737091127448	18.2965472843295	57.6202482470739	0	0
128	2	160	1	0.128329721644523	-8.3378	9.09816755960094	15.4815223876118	80.1855624106898	0	0
129	2	160	1	-0.576771648765708	1.8351	2.51185261865162	18.1081370404028	3.14544451131771	0	0
130	2	160	1	0.698202246230375	13.526	12.6416752091605	28.1258859476917	101.779367717076	0	0
131	2	160	1	1.59222078504494	-17.884001	18.4989149782907	25.0668516464529	94.5947874280495	0	0
132	2	160	1	-0.985121569086751	11.084	11.6924977350437	20.7498749481072	85.905697351496	0	0
133	2	160	1	0.718428897731503	-19.32	20.0095016337838	26.9595175600412	104.222461156334	0	0
134	2	160	1	0.427526594333045	3.707	4.48020378165582	16.1678537298097	-0.39705387447464	0	0
135	2	160	1	0.902471797229963	7.2384	6.35917502582879	10.1943131164132	53.9328377774725	0	0
136	2	160	1	22.974666591367	-24.191	24.9911632590052	13.9481397395827	70.9122342828987	1	1
137	2	160	1	-0.0915796101704967	6.374	7.2800058830828	10.3645379521045	15.5101454658643	0	0
138	2	160	1	0.78431762587962	10.078	9.26983603920507	18.2913082504817	70.4313901662262	0	0
139	2	160	1	-0.58568607471544	-8.9066	9.71499183334043	16.3046954374977	80.5922193656106	0	0
140	2	160	1	0.260449259089206	10.422	11.1312124305698	19.102741050302	19.9805737754	0	0
141	2	160	1	8.40363600132109	24.666	23.6944317208991	36.9635998621575	126.014989239491	1	0
142	2	160	1	-0.71585256971618	8.2206	7.43625733933598	18.4829178829568	89.1286869346546	0	0
143	2	160	1	-0.0237444912188544	-0.91098	1.66185934927593	14.7315597237811	6.07527851127554	0	0
144	2	160	1	-0.394379889947018	-6.0294	5.0915681332542	10.2300152409409	46.6586465380239	0	0
145	2	160	1	-0.105343134715962	-2.802	2.06688246958464	8.8537979372668	60.3344530316496	0	0
146	2	160	1	24.9810189317621	-27.341	26.5083927285025	13.2681350455327	71.6627885234722	1	1
147	2	160	1	-1.14082180005647	-10.914	10.0346197172402	24.7474708523459	93.2637870860642	0	0
148	2	160	1	-0.499953937659424	-18.694	18.1040397648498	37.111459741468	108.166815338243	0	0
149	2	160	1	-0.0288903498317481	-17.502001	16.9630819450721	35.0476852463278	108.896192160697	0	0
150	2	160	1	0.239296289526849	-2.7878	2.03588605162454	10.4368867140343	69.9560606759564	0	0
151	2	160	1	14.4067092026601	-24.944	24.7721704174877	17.5121067233788	46.7590854474942	1	1
152	2	160	1	3.59118919594097	-20.084	19.2474419387448	29.4918759722061	97.4184685783019	0	0
153	2	160	1	-0.495557325630699	-12.696	11.8709456434248	31.5982160126578	107.765202844665	0	0
154	2	160	1	22.60972847135	27.162001	27.9677631592764	18.7471307960204	52.447433486682	1	1
155	2	160	1	4.26319199729814	23.184999	22.4469143877641	29.9172168876372	79.4410769081849	1	0
156	2	160	1	21.1972372780858	-23.111	23.8193096577165	21.4302232537953	36.5153399982943	1	1
157	2	160	1	1.68920596952993	22.781	23.739403646325	23.6924481935269	48.2170977755847	0	1
158	2	160	1	0.0393875308099396	18.679001	18.3079515224284	41.471419369076	110.128872933411	0	0
159	2	160	1	0.0322941277479094	7.3239	6.52435698088253	18.3074551815389	90.2039437929142	0	0
160	2	160	1	0.819958175676016	-10.61	11.4414150086873	13.853640039738	36.614868686925	0	0
161	2	160	1	25.8553841214783	29.110001	29.5855338620955	19.6215929735821	46.1656107563568	1	1
162	2	160	1	25.1746370413938	27.018	26.1770972946914	13.613426714906	71.3995357422637	1	1
163	2	160	1	1.05464785241492	-17.315001	18.0411534688384	26.850177025162	88.299398718248	0	0
164	2	160	1	-0.00234166156186433	-14.364	13.5848792974786	33.586141966758	108.946887310816	0	0
165	2	160	1	0.413226232436022	-15.114	14.4228939230933	32.9654168274384	101.084831102652	0	0
166	2	160	1	22.9750821620865	-23.136999	22.313585419814	17.9924508250497	92.5612375494178	1	0
167	2	160	1	0.844486302613486	10.317	10.3184427970734	12.2968691935783	31.6747402610351	0	0
168	2	160	1	0.0363557745083165	4.5922	3.72730999852984	7.96406131880776	48.1067335072754	0	0
169	2	160	1	2.64740625728427	-21.267	22.0303839930636	25.1878322748075	75.1523222425554	0	0
170	2	160	1	2.01469977342686	21.238001	22.0526367446046	26.9072211025053	93.9976768993988	0	0
171	2	160	1	4.49210070940083	-21.610001	22.20366580398	23.4019603694836	66.0947835411584	0	0
172	2	160	1	0.310781861331353	-19.445	18.6979581629305	34.2864483467391	104.365497123026	0	0
173	2	160	1	-0.254386302671023	-18.853001	18.2187157636997	36.5766633318178	107.932735506419	0	0
174	2	160	1	-0.0619353521039561	-1.4888	0.936251381658804	9.39257622093566	54.0257136655731	0	0
175	2	160	1	0.165079596253781	-1.7803	0.86652002969158	6.46762391070778	49.8101643475779	0	0
176	2	160	1	-0.631166851883243	4.6856	5.39461476768408	11.8508754049956	12.1920242165831	0	0
177	2	160	1	0.374193430710101	-6.2948	7.14735379170631	11.2777630223479	33.3955292888727	0	0
178	2	160	1	0.238968003045008	10.174	10.9326981710652	14.4150526748678	4.37520097800403	0	0
179	2	160	1	25.8278840032338	-26.771999	27.5096696141612	15.5045342755764	18.2722129836788	1	1
180	2	160	1	27.4665065063671	-28.455999	27.8070269538339	7.09560485878564	51.6704312529559	1	1
181	2	160	1	27.7024714787525	-28.955	27.9603378939368	12.1662337463378	57.2279725132669	1	1
182	2	160	1	0.111477102112056	15.371	16.282412060924	27.6600716734937	107.80930327751	0	0
183	2	160	1	0.340887561272101	-11.225	12.0722984555808	20.5237786222853	88.3516682606367	0	0
184	2	160	1	-0.234805136058819	-12.588	11.9720228990129	32.8808168129896	102.217659506853	0	0
185	2	160	1	26.1515679030727	-27.159	26.3682371921162	21.3317946545483	78.7532479187281	1	1
186	2	160	1	0.278234317070826	19.584999	20.2897033490632	25.501513186216	82.3747091967142	0	0
187	2	160	1	0.601303455718007	-8.5277	9.09283904889986	14.6003841441995	77.5758282130791	0	0
188	2	160	1	-0.338062700792111	21.563999	22.3643914080786	25.4006775469814	78.9959608779901	0	0
189	2	160	1	-0.221808840664385	0.29646	0.308522624085127	8.64831194495296	40.1234175410286	0	0
190	2	160	1	-0.171447695821705	13.479	13.087828810716	27.5241572370438	90.4554517810389	0	0
191	2	160	1	1.21292673632522	-10.932	11.4737305902694	21.9934542918071	72.8188982492672	0	0
192	2	160	1	-0.544179546482379	20.249001	20.8174415543901	24.5008840211311	77.9410009342517	0	0
193	2	160	1	-1.19392124318951	13.583	12.748619087885	22.3935268956987	81.6553122338735	0	0
194	2	160	1	0.770511684726398	-5.1104	5.58190610740026	19.4989324279122	1.77872750184882	0	0
195	2	160	1	0.0769612681177598	12.06	12.930522102607	13.8010273350118	17.9053373014971	0	0
196	2	160	1	29.0200428742321	30.677999	29.9939595944928	16.6956621829293	71.4119060917245	1	1
197	2	160	1	0.847465930239272	-9.6539	10.4439573292271	17.1062495004046	74.5839295547546	0	0
198	2	160	1	2.50311043963131	25.174	25.897973009526	26.4507108047257	64.4887653177195	1	1
199	2	160	1	31.1335797882124	29.997999	29.6244268196209	18.9403739798688	95.1776626391607	1	1
200	2	160	1	27.9906873313986	29.351999	30.1431305694121	15.3617440013635	30.1425469380534	1	1
201	2	160	1	0.00704763647658169	-17.023001	17.8625381584563	23.9487845129589	92.3682654530544	0	0
202	2	160	1	0.769938887419828	1.4535	2.06783092623439	25.9730154835215	27.5503581100506	0	0
203	2	160	1	-0.141561088137029	-2.1249	2.82973695465606	9.58626140457224	51.9284996439295	0	0
204	2	160	1	-0.146152815060914	8.9201	9.8033033326952	9.35446280329724	12.4172588865193	0	0
205	2	160	1	1.01006069167785	15.639	14.9309745099639	25.5987609004493	89.8190322522053	0	0
206	2	160	1	-0.211205377760584	-2.1707	2.64971694088464	19.572960313847	15.8369043920917	0	0
207	2	160	1	18.1532752399527	-22.110001	21.3117472541805	24.1957942722417	98.6040657126863	0	0
208	2	160	1	8.90290355103999	27.694	28.4907150276783	19.8027172627046	44.1347670086111	1	1
209	2	160	1	0.996053308697711	19.297001	18.7124833555896	27.9812485953892	80.9449897654734	0	0
210	2	160	1	26.8089192116082	29.315001	28.6166396290717	18.0481739986943	85.5124234375637	1	1
211	2	160	1	-0.701782640493374	5.8662	4.95953187621054	13.530259032329	58.7643929693704	0	0
212	2	160	1	1.49072260516184	16.948	16.1657193940831	30.813105575139	105.531398438683	0	0
213	2	160	1	-0.414353678587928	-3.4572	4.18618916820705	18.8391968865976	23.2444766923592	0	0
214	2	160	1	19.2886385234636	28.190001	28.8478483244755	20.0598306468399	52.2862786397527	1	1
215	2	160	1	0.59746331793087	20.768	20.0199089050957	37.5437525242874	101.076572935924	0	0
216	2	160	1	0.859884796571865	15.569	14.8525949944033	23.230244347972	80.8049824866085	0	0
217	2	160	1	0.264005362431519	0.50681	0.120091989880451	9.02759126175288	102.894154043935	0	0
218	2	160	1	2.59088627366246	-21.261	21.573548614565	26.6533379218306	64.1791296347671	0	0
219	2	160	1	0.076959337234749	8.1655	8.78074421781237	20.8277973140172	8.69510761573711	0	0
220	2	160	1	25.5881491618763	28.566999	27.8111641648275	15.7295965266508	67.5141870990331	1	1
221	2	160	1	-0.700530679099687	12.684	11.8640565600365	24.6365577754039	80.1904937442086	0	0
222	2	160	1	0.971802723089834	-9.7601	10.5108639294939	19.1026353365073	55.6210786109901	0	0
223	2	160	1	28.0263560154163	-29.635	29.1580856771236	9.96227412960256	69.478705045698	1	1
224	2	160	1	-0.212761678719581	-4.4186	3.57251068401273	15.6648992714449	77.3116019920872	0	0
225	2	160	1	17.8568719381415	24.337	25.124356858952	17.2421786910384	40.3696052677405	1	1
226	2	160	1	3.39236930727047	22.747999	22.8124776314402	31.7959927262429	109.4820189029	0	0
227	2	160	1	2.29206608017319	-22.83	23.5822259899756	31.1080211282723	104.038759060071	1	0
228	2	160	1	25.4146733911972	30.087	30.5947690571495	23.5706156299533	1.41482974974849	1	1
229	2	160	1	-1.15138595556124	14.407	13.628490648197	31.3211403225135	101.207583846846	0	0
230	2	160	1	0.465300824482055	-16.002001	16.6404447567427	23.5628470900605	79.2005096209936	0	0
231	2	160	1	23.5170802369234	-24.011	23.5064800926315	21.6515299670158	94.4091188337803	1	0
232	2	160	1	12.5527855598561	25.632999	25.90908134086	25.3923998895444	83.0306038826434	1	1
233	2	160	1	-0.18301186787696	10.454	9.98448915917069	25.8267235693463	90.4366021654712	0	0
234	2	160	1	0.922276850887936	-4.1259	4.86423708262831	23.9228165400603	20.4200428001911	0	0
235	2	160	1	0.301378476642437	23.195	24.0146598873196	28.7920102002988	61.1573577803348	1	1
236	2	160	1	0.303586228522038	-15.85	16.6896707982561	21.7062671164225	37.5770765427541	0	0
237	2	160	1	1.52060644680373	15.46	16.238924255619	19.8178896889156	38.8747639106168	0	0
238	2	160	1	-0.811261728582908	8.1986	7.66070387289523	23.9480253383786	87.673409424569	0	0
239	2	160	1	1.16459609990634	-15.93	16.540846874428	21.1059535712978	34.4915210087482	0	0
240	2	160	1	30.3779038120649	-29.291	28.5960624416426	21.2046063339354	102.399955907608	1	1
241	2	160	1	0.577913760068604	7.0091	6.17172673317083	15.044511608739	69.1747853191049	0	0
242	2	160	1	-0.0868188049267273	1.0521	0.240134641798787	5.20432767902544	54.2533550906987	0	0
243	2	160	1	13.881731183839	28.469999	27.5015831481162	31.3273081565635	109.206955205533	1	1
244	2	160	1	-0.160199491770639	-8.2132	8.94801339218933	15.9233974482625	31.5287183393209	0	0
245	2	160	1	-0.351502071732156	-4.5907	3.81464661352293	12.0682613664553	63.5646840162907	0	0
246	2	160	1	0.622168903397734	11.6	12.355469478346	14.0127206630332	8.66424705066926	0	0
247	2	160	1	24.8135513872507	26.738001	26.1723718825704	21.1170233928119	89.0427423671136	1	1
248	2	160	1	-0.116068484337069	3.2893	2.42555325368302	8.7779558207291	39.5707907473752	0	0
249	2	160	1	0.589545558381097	13.377	12.5594698934926	19.6452279366337	78.0206810924594	0	0
250	2	160	1	0.132996440570124	-6.2242	6.84087232921833	19.9200892034017	47.1653196543631	0	0
251	2	160	1	22.4777469327161	25.702	26.4869484638015	15.2835653730786	16.4406711104581	1	1
252	2	160	1	0.374582414547911	10.791	10.0227869251913	19.5349980388188	70.6824595682787	0	0
253	2	160	1	0.212709598377145	4.8681	4.10310166830007	11.7750332997935	56.0616455019386	0	0
254	2	160	1	-0.0978387279773045	-18.218	19.0594077407461	25.5907967155317	71.2614609361162	0	0
255	2	160	1	0.649918483821484	17.990999	18.6923882853854	22.7549961838222	27.1491763515508	0	0
256	2	160	1	-0.043947728143376	-11.294	12.1861608836417	26.5255712001523	59.0763487626	0	0
257	2	160	1	-0.082323489012726	-16.674999	16.1218435483934	32.5279567872208	112.160512037701	0	0
258	2	160	1	0.779981916686314	2.207	2.65381940340718	23.8653134029371	22.1075069587156	0	0
259	2	160	1	2.66893193527122	-21.559	22.1964242100097	23.2546046878809	70.9830714822846	0	0
260	2	160	1	0.353571479167622	-9.6163	8.8927259801516	22.9511113764608	91.3982185236895	0	0
261	2	160	1	1.21878021594416	-22.472	21.6029522868109	34.945337456314	82.9519768669496	0	0
262	2	160	1	2.90762581323757	-21.981001	21.2801475900105	28.2664497326702	96.835838586894	0	0
263	2	160	1	29.2408491448261	30.558001	31.2096943994024	17.0692233954417	66.4596506125803	1	1
264	2	160	1	3.67650721986515	-24.343	25.033675747814	19.689610656592	38.543554044157	1	1
265	2	160	1	1.02823527693387	-14.961	14.2008336929466	25.2755238254393	94.7793413416031	0	0
266	2	160	1	3.03657628828288	23.587999	24.150491557485	22.7071320085725	91.9394504854743	1	1
267	2	160	1	25.9719726320583	-27.636999	28.328831466411	21.7767934488696	46.6031497865038	1	1
268	2	160	1	29.239772782172	-29.291	28.3281280589158	12.7947801944573	72.3905750133158	1	1
269	2	160	1	3.76215967309389	-23.846001	23.987192149026	34.7900534569668	106.233732289319	1	1
270	2	160	1	24.517974517137	26.951	27.7837644360531	21.4107337359583	75.7730445653393	1	1
271	2	160	1	0.104168119381968	5.4494	4.51711168312311	12.288467851439	49.0516897187926	0	0
272	2	160	1	1.55611074278774	-7.4213	8.28366981395221	11.0690324431438	30.7518875488077	0	0
273	2	160	1	-0.592954225357548	9.8852	10.6938992246728	17.9358759890362	87.2468023035162	0	0
274	2	160	1	4.11738029222576	22.351	21.4777627670561	30.3216517233981	78.8402009484985	0	0
275	2	160	1	28.291468952603	-30.607	31.2944411099187	20.0544614608186	28.9019336089746	1	1
276	2	160	1	0.685963301905356	-0.19314	0.676782894857403	1.95927807748403	12.6492649725235	0	0
277	2	160	1	21.4291600094574	-26.231001	26.6819896262971	17.4486064154882	71.3197514979358	1	1
278	2	160	1	-0.76062814611982	-1.1034	0.213439272959884	5.22266576204282	29.0511554616824	0	0
279	2	160	1	13.3774750899009	-23.783001	22.8934357601872	26.2715839967642	89.7672094498954	1	0
280	2	160	1	-0.158096742109143	-9.7626	9.19404236059021	23.6157181616963	86.8078124155347	0	0
281	2	160	1	-1.19130609200763	-6.1675	5.45076836985938	16.0483824250267	55.5030369209186	0	0
282	2	160	1	24.8848310656495	26.649	27.4326441970028	8.92510473607353	40.7939614539943	1	1
283	2	160	1	0.0852468191793285	-4.8437	5.7820834501782	9.70442084063936	34.234665342862	0	0
284	2	160	1	27.9784160973723	-29.747999	28.9640101299717	7.73447590233016	47.0759743141641	1	1
285	2	160	1	18.2748785059071	-26.136999	25.2057593595804	22.3194465078344	93.6186199997856	1	1
286	2	160	1	16.1754151526457	27.013	27.5793644629303	24.7719284605364	112.405670336323	1	1
287	2	160	1	-0.279460199155336	2.7224	2.1414781669559	13.8967497161784	74.2999055915894	0	0
288	2	160	1	-0.0789918240655174	4.1997	3.2970296431947	7.80421408136568	43.281054020593	0	0
289	2	160	1	-0.33566886261562	18.066999	17.2944358122817	32.1309140519615	101.187126402032	0	0
290	2	160	1	6.84850654955062	-26.530001	27.2893522020811	24.2660847657887	68.333404759926	1	1
291	2	160	1	1.89059589122622	-20.488001	19.8170501090083	32.1887674178984	103.60050879291	0	0
292	2	160	1	1.4120864388526	22.957001	23.7074824331133	31.0307508261191	121.880323679003	0	0
293	2	160	1	0.0395515552057088	-0.25179	0.949917589898518	22.8283105216623	17.6382922105373	0	0
294	2	160	1	-0.357395276762229	-10.392	10.198687456631	19.3493092012039	70.5746773887908	0	0
295	2	160	1	1.58253702144868	-20.825001	20.2807609747596	29.3745418422573	82.2577607569034	0	0
296	2	160	1	0.595502124220971	-13.254	12.4557989917169	31.3226281491246	111.203918485783	0	0
297	2	160	1	4.79117167394657	26.195	26.5846623651273	30.636062520606	38.7251088682916	1	1
298	2	160	1	27.5239162513982	27.162001	26.7020376500621	16.3988168467587	73.9203582240389	1	1
299	2	160	1	27.5127156930298	-28.551001	27.9915277511606	9.58289765638317	33.3147999506966	1	1
300	2	160	1	9.8992361729282	24.131001	25.1015224609501	29.4270699091481	95.8230896990798	1	1
301	2	160	1	2.21482154559885	18.357	17.7685149851771	25.0729630422072	80.3520407687818	0	0
302	2	160	1	0.35319558380408	-21.112	21.6612482502796	28.9752868631207	112.698105990212	0	0
303	2	160	1	7.19437698092504	23.732	24.3824871798945	28.8960952390085	125.231983158351	1	1
304	2	160	1	0.552842600504931	2.0015	1.24867246515181	7.5187965855466	71.9826434868998	0	0
305	2	160	1	26.2593841804255	27.768999	26.8177666164153	23.5879073627224	100.228440245289	1	1
306	2	160	1	3.39778752153745	22.016001	21.2866395668186	35.4053654001291	110.844983746833	0	0
307	2	160	1	28.7359109808889	-29.056999	29.5588338093546	21.2165252430471	25.6614530423649	1	1
308	2	160	1	18.9828022370546	25.781	25.9548296068118	18.4872991624574	48.250986942685	1	1
309	2	160	1	-0.177322834485082	14.861	14.0844905206382	26.9949598877548	97.2160193731963	0	0
310	2	160	1	1.57852528691558	17.982	17.226378386078	36.5940034646834	117.825105482373	0	0
311	2	160	1	28.7072625139134	-27.785	28.359611019492	24.1260253986952	59.5515446215811	1	1
312	2	160	1	1.55444761557055	20.573999	19.8708003444217	37.3539962082977	119.461019568406	0	0
313	2	160	1	2.06799567577275	19.972	19.4230211516269	40.1160003008874	118.999945293372	0	0
314	2	160	1	1.28456794735991	-11.615	12.3295586144893	25.0078693247201	76.8292280469707	0	0
315	2	160	1	0.239532633532406	-20.775	20.0657242150771	32.7119160093694	104.30973058762	0	0
316	2	160	1	22.0247029485564	28.113001	28.8661753266349	22.108506950834	47.929072925319	1	1
317	2	160	1	-0.471276329958401	-1.2829	2.05173436433916	19.3164312789929	10.7806633344842	0	0
318	2	160	1	-0.215552947796096	-12.874	12.0003974063666	29.1878046884678	103.923311522644	0	0
319	2	160	1	-0.339437938574545	14.524	15.146752124844	22.1176504583378	71.1195503021811	0	0
320	2	160	1	-0.796561221467089	-8.817	9.50073842597143	17.990527568835	53.274955718513	0	0
321	2	160	1	-0.775530261922846	18.941999	19.6966232216778	23.1774157664953	68.4338851480093	0	0
322	2	160	1	0.214105812268792	-1.4724	2.18071505685383	22.1528593691835	7.8283701202686	0	0
323	2	160	1	0.125978602947754	8.3763	9.31219863949672	11.8320099317507	25.7877673735924	0	0
324	2	160	1	24.4757832226556	26.084999	25.3023670744015	17.7162064707098	82.1546649853166	1	1
325	2	160	1	28.2195838517898	29.431999	28.5805645759499	9.88416687039669	60.2255929972117	1	1
326	2	160	1	0.238596641796248	-0.75651	1.74360482873063	3.11605143152177	3.88338334098597	0	0
327	2	160	1	0.239836242471351	-5.0491	4.53821252597746	9.69309208257343	36.8001814810104	0	0
328	2	160	1	28.1143591340359	28.559999	29.4427457687675	9.21925261164106	19.9253696710755	1	1
329	2	160	1	-0.523304559661392	1.543	1.21375449259686	5.08381427609079	26.3862523095049	0	0
330	2	160	1	25.7080420286566	-26.323	27.2363563157676	8.77279070993424	32.4005558120416	1	1
331	2	160	1	0.272771305022854	-5.3143	4.85133139422388	13.991555000975	61.9523096982283	0	0
332	2	160	1	-0.484296131833398	15.621	16.470057485279	19.6093536801597	52.2672143920889	0	0
333	2	160	1	-0.578785833273372	3.2107	2.57658368474118	15.7659329599216	70.8589757575795	0	0
334	2	160	1	28.0538857683408	28.301001	27.4268849467113	10.9776444857838	64.1779821111638	1	1
335	2	160	1	0.705588487520188	19.409	19.2490736922915	33.3989747941855	115.480882367336	0	0
336	2	160	1	0.058452941450458	11.481	10.730944266859	24.1481655653666	88.6174076110152	0	0
337	2	160	1	0.0948633004914736	-15.197	15.9361932496138	23.5350156741233	84.0954657798609	0	0
338	2	160	1	1.25878059280651	12.42	12.7395440196184	25.6066381008805	36.7864779889171	0	0
339	2	160	1	1.8017731895795	-18.934	19.5366419744293	22.6503108600965	72.2074666465611	0	0
340	2	160	1	25.8029451289906	-25.381001	24.6942770722099	15.8601923081523	86.1207250632812	1	1
341	2	160	1	-0.0960548469132796	-4.4873	5.05019595424209	12.2958324481026	58.1025439687444	0	0
342	2	160	1	0.103074311133565	-6.3247	5.55239857127535	17.9049668449624	79.9599724585098	0	0
343	2	160	1	0.827281913662638	-18.962999	18.2543946665524	37.5759596568106	101.035908206532	0	0
344	2	160	1	-1.53262373822477	-19.193001	18.6052057082961	34.6703200366534	113.74492211718	0	0
345	2	160	1	0.449792222878056	-9.51	8.59127654437227	18.5579465395937	83.5989356931976	0	0
346	2	160	1	0.453387150896438	-13.998	13.3283660959366	29.8321629605741	105.189181370168	0	0
347	2	160	1	0.45291757793316	14.149	14.7848193097717	20.7372226564346	57.9367401063279	0	0
348	2	160	1	-0.0338631078560404	0.31386	0.383012091320125	8.86036702951039	74.5059556833777	0	0
349	2	160	1	1.16150886979248	-4.7694	5.04737503391186	3.38845432932876	5.23923957279877	0	0
350	2	160	1	0.214153723112471	19.035	19.7380303847111	26.6157460448806	97.931680379446	0	0
351	2	160	1	0.063848969217208	-13.064	13.8500542826498	23.6094052682296	97.0790176981384	0	0
352	2	160	1	25.1470716718451	-27.159	26.5277388109371	12.9810133082166	73.4650235889323	1	1
353	2	160	1	4.77833330977529	23.225	24.1459079716558	31.0326404004843	98.8122039991978	1	1
354	2	160	1	1.53601770657707	20.936001	20.2030377360319	37.5993793684406	111.260873127878	0	0
355	2	160	1	0.795548455454796	-21.605	22.9567242334889	33.8654170893036	106.263170596359	0	0
356	2	160	1	1.47738139057881	-17.131001	16.4851119508558	33.9548299315763	118.042542508633	0	0
357	2	160	1	-0.329205613956542	-2.7712	2.0792766900138	9.70737657997045	74.4720750987582	0	0
358	2	160	1	0.334418971524531	6.3483	7.26922983291163	12.4135320057675	21.8206496404394	0	0
359	2	160	1	24.920090612387	25.181	24.4604579164464	13.8572352036033	68.3121905037165	1	1
360	2	160	1	1.2186423639483	-11.267	11.4184694710306	14.653163273838	42.7078303477046	0	0
361	2	160	1	22.0191950412821	23.177999	23.8314921054581	15.5787188371294	75.4032817951599	1	1
362	2	160	1	18.7831528559927	20.191	19.4387391676235	21.0332653508167	101.046253687109	0	0
363	2	160	1	0.292121573250579	-9.0081	9.77769761473784	10.6356711595945	25.3809191906162	0	0
364	2	160	1	-0.644481202842725	-12.888	12.3946406601426	29.7774462870131	103.236475864595	0	0
365	2	160	1	-0.165173803047285	-9.9395	9.25200908480419	27.8815673445369	104.059812444606	0	0
366	2	160	1	0.29654289118888	-11.841	11.1850228653432	28.929472417823	111.80150503745	0	0
367	2	160	1	-0.386558487020718	-16.687	16.0560118440223	32.3365849393364	98.3496601980893	0	0
368	2	160	1	0.935844094064523	-6.2989	5.67676992035302	19.6135212013766	85.351646415015	0	0
369	2	160	1	21.4496700949677	-26.940001	26.1909246644076	18.3893484940468	94.5627267886695	1	1
370	2	160	1	1.3839569485076	-19.059999	18.4487398793978	38.9082151003208	116.63821700161	0	0
371	2	160	1	0.843226888767557	21.892	22.6622936193762	29.3403534361764	123.501317500188	0	0
372	2	160	1	-0.568299558950095	12.581	11.8060957733985	24.9157322127404	114.311473099106	0	0
373	2	160	1	0.85355963288791	-7.5018	8.17515196107905	23.3912340923278	26.2155455350477	0	0
374	2	160	1	-0.686524799864975	9.8054	10.5072311695023	20.1523123538443	55.5274491388591	0	0
375	2	160	1	-0.143663253658896	4.2641	3.54187078531149	15.7494336889564	79.1813202439573	0	0
376	2	160	1	-0.0980418018675095	-12.809	12.5589054930887	18.9621993296598	69.7315528794478	0	0
377	2	160	1	0.0470518012776546	-7.7848	7.19919332716109	23.9537290378951	99.8168406624888	0	0
378	2	160	1	1.89945199316259	22.823	23.5432003081109	30.3844347659544	104.845756297847	0	0
379	2	160	1	0.328771353110991	-13.634	14.3278657755754	20.9195108074348	79.7461400499411	0	0
380	2	160	1	0.177909999689646	10.008	10.7280803813129	22.8695242078623	35.1568411930225	0	0
381	2	160	1	0.276078798588326	-9.5836	10.2252909378033	22.487073653016	36.8151294556673	0	0
382	2	160	1	30.919119950693	29.997	30.7498326784551	21.1948560902211	44.6636059778349	1	1
383	2	160	1	-0.154498482860602	6.6475	7.5336943591697	10.06633979217	16.6166084384356	0	0
384	2	160	1	-0.12010970894757	-1.1911	1.89960031181034	15.4941537731846	6.26438039025679	0	0
385	2	160	1	27.3130021097388	-28.864	27.9240069478985	24.1551649250849	107.607059897991	1	1
386	2	160	1	0.660080520118365	9.2112	9.86209288617205	17.1452704877205	48.7197844373299	0	0
387	2	160	1	-0.24882677815849	7.3702	6.63590286092576	19.0694643329918	77.0267413223291	0	0
388	2	160	1	7.49537831477645	24.385	23.688996268881	34.1957455671623	105.894199410034	1	0
389	2	160	1	1.5943156724718	17.132999	16.265362068545	28.6472255567811	108.71788236032	0	0
390	2	160	1	0.941629238147488	-17.08	17.632295250634	22.7652742246962	84.7295213556731	0	0
391	2	160	1	0.18012483652239	11.995	12.6518710271723	22.8908196848692	96.9880158032099	0	0
392	2	160	1	-0.357103692429447	3.3073	2.74256468006905	14.1825805497523	80.4448136297631	0	0
393	2	160	1	2.25947576893255	21.514	20.7390584029638	32.8819015027409	106.492418837311	0	0
394	2	160	1	27.8149353219223	-27.695999	28.3452076753212	18.0516115803565	48.0127116708007	1	1
395	2	160	1	0.200410879562318	-14.574	14.8247528900907	26.0119465161635	90.0066462029114	0	0
396	2	160	1	-0.598480633594987	-5.0217	4.41659158691738	20.0841167894977	93.3274813961826	0	0
397	2	160	1	0.125760496196687	12.913	13.7256104122961	13.4076289267302	28.5476054849365	0	0
398	2	160	1	0.0708732142556538	-7.0521	7.75893353429869	17.3771379053251	52.7978802707352	0	0
399	2	160	1	2.56221608641938	-20.415001	19.6841281638326	35.8526189377319	91.0511477575875	0	0
[truncated: 30,001 more rows]
