# Supplementary material for: Reaching accuracy declines with postural demand during whole-body leaning
Source: Front Sports Act Living. 2026 Jun 9;8:1843450. doi: 10.3389/fspor.2026.1843450 (PMC13286970; doi:10.3389/fspor.2026.1843450)
Supplement: Supplementary file 5 [file Datasheet1.zip › S1_Dataset/ID_feature.csv]

ID	Height	Weight	Cursor_RangeOfMotion_single	Cursor_RangeOfMotion_slow	Cursor_RangeOfMotion_middle	Cursor_RangeOfMotion_fast	Cop_RangeOfMotion_single	Cop_RangeOfMotion_slow	Cop_RangeOfMotion_middle	Cop_RangeOfMotion_fast
1	169.8	71.5872	20.7672135799585	21.8924210826311	18.5413555232727	16.1005206711944	11.7286790098818	13.5071342450056	13.2586524006782	12.929643906733
2	171.5	61.4991	22.8936215233576	23.1240175666828	22.1081948199996	15.8087415409247	12.9705465720497	12.6905123509684	13.5143485237788	12.7385138101429
3	172	61.4563	15.9047246605608	15.7230055528159	12.2374758182492	10.5569625509472	10.9908699740331	12.8739530754981	11.7151911430225	12.3587584596606
4	168	58.5661	17.7178343660511	18.4072559261598	17.0286366625551	11.6769148823043	12.1595591949087	11.4664215544765	11.0680204568582	11.8084779735052
5	170.5	55.6004	20.1340942854091	22.8615404190542	20.9842967335119	17.2894748130883	12.8561874444756	13.5120482168651	13.601139514417	13.4084777017844
6	171.5	60.5421	17.5287190334423	17.1279054819836	15.4701392832422	13.0410718275764	10.7623220671462	11.2769813477272	11.8725183646971	10.5110782912075
7	170	61.7659	22.9768833949421	22.336954988558	19.0569721185696	14.9420817468077	14.0289070613623	12.4806607576789	11.5202834878681	10.707809504446
8	169.5	66.5369	26.9113143850249	27.0558943694051	22.8150636460218	19.4807050217754	14.5574309367919	14.2096588884098	13.3285375549659	12.5977704983509
9	170.7	49.7688	21.3373365362175	21.6846317684965	24.3040996685499	18.6842049485617	14.7828012971321	14.4081634451425	14.6516369877247	15.6065714705425
10	173	70.6107	19.3470107186612	20.7492604526201	18.1299010599022	13.1139698273249	13.8979347250462	12.9540287827281	13.4137680203669	13.4933997188614
11	169.2	58.4561	21.69802157928	21.0027967644017	20.7462460323175	14.2180822788085	12.9902681415905	11.8218676526179	11.9764529873068	11.0095143890945
12	171	65.8015	19.534175303422	19.6646555742324	20.1102635368471	15.77493583213	12.7164928742417	13.4440841691655	12.3490122664351	12.0247303693653
13	169.1	66.1212	22.3234464363454	21.3675501476257	19.5565882739128	17.3834910766688	13.4952593693065	13.8027248747302	12.8548637034933	12.823541491323
14	169.4	55.1283	25.0953639703725	24.5113581960649	23.9913107417898	19.7457810817154	13.0081718591231	12.4221483618266	12.5239720465282	12.5051590313251
15	172.3	52.5225	22.9158117107229	22.3385563493488	21.704523334422	17.2086846131495	12.6127351548599	12.4560975264399	12.5482635159197	13.605465452981
16	169.9	69.3088	20.5115605413861	19.1958533843906	17.3497333013964	16.2395947708738	10.3457330538822	11.5089171678862	11.4727446742114	11.0008292692135
17	172.4	61.1019	20.8950367664938	21.8091637633518	20.0844819126298	16.3177160239865	12.5341319072271	13.4419823265987	13.0976424268731	12.7243925496453
18	170.7	60.5737	20.7566757774759	22.1503975174249	21.6296667302256	16.6523491863258	11.6402601773892	13.4165925540008	12.6093424514514	11.6762863886229
19	172.4	67.9405	19.0827413558055	19.6522714656075	15.9757731060143	10.5275929219937	12.1966361346273	12.3680365452138	12.2691411748371	11.3966437158904
20	172.9	64.4392	18.2595579329891	20.0153910699793	17.5129132622087	14.3767742062682	12.0943433756036	12.6874097012302	12.0715600900603	12.626409806839
