# Supplementary material for: Reaching accuracy declines with postural demand during whole-body leaning
Source: Front Sports Act Living. 2026 Jun 9;8:1843450. doi: 10.3389/fspor.2026.1843450 (PMC13286970; doi:10.3389/fspor.2026.1843450)
Supplement: Supplementary file 5 [file Datasheet1.zip › S1_Dataset/allID_postphase_link_angle.csv]

TrialNum	ID	Foot_Pelvis	Pelvis_Thorax	Thorax_Head
1	1	4.17876149603991	-41.8404079272584	-2.42682643250253
2	1	1.02148402328944	-19.604794622294	-5.24151556284485
3	1	2.63889406266326	-44.3982348475812	1.33934111931773
4	1	-0.817217365553209	-1.52038671000256	0.780192264777741
5	1	-1.64143232952362	-5.07495718895895	-0.0901449347284603
6	1	-1.72293184280292	-11.1150547967272	-0.407162529668838
7	1	-1.68373414754193	-0.559218447764459	0.660641190347065
8	1	3.70990696228743	-48.8010829908388	-0.291627857786504
9	1	2.12088306348791	-36.5532496004501	-3.96862717573917
10	1	0.402152046498729	-14.8214064377985	-2.7923583018621
11	1	-0.250654750693359	-9.14044599189983	-2.62231383341046
12	1	4.04597581514413	-54.5593265394881	-0.000740405951334867
13	1	4.05993891682303	-56.0515642902332	2.25076340049306
14	1	-2.70071152482633	-3.66732983910082	2.76105593752804
15	1	3.12886682986923	-46.8057938290688	-2.66365375903707
16	1	-3.66756259469592	-6.90868782867584	2.64622204405802
17	1	3.41390703233709	-52.3899748081514	1.11312631152839
18	1	3.51432665836063	-49.6044228291671	0.793488042681786
19	1	1.46424113973394	-28.157422720267	-4.2808398448273
20	1	2.02020983595048	-5.98477578239057	-3.34380469104799
21	1	-0.486348003569305	-22.9886322417067	0.0922050408751718
22	1	0.547670949199643	-5.12834287809762	-1.72133237218816
23	1	2.42352021535561	-40.5017203836868	1.53749231384591
24	1	4.13280347081669	-52.6234781548895	0.0287497450782162
25	1	0.0560769654552759	-6.11143946276518	-0.976940280980468
26	1	-0.286823602135727	-23.201830277339	-3.26422919782522
27	1	-0.695483871497563	-16.1439969352579	-3.2975665015949
28	1	-1.31624196215606	-3.40291467001261	-0.950482648306267
29	1	0.905350871460948	-32.7025719775774	-0.0164866983131086
30	1	0.130780683533231	-13.7911092769615	-0.757418057243078
31	1	3.53185877223269	-54.3353870648575	1.62822880116971
32	1	1.78785080817154	-49.8150202676713	2.43385600290879
33	1	3.54099790727375	-49.5448504692239	2.1113926639992
34	1	-1.65446616544149	-5.16523006742948	-1.55686100387454
35	1	2.56235039083889	-44.1310202821307	-0.457787911706811
36	1	-0.906975941651012	-3.75859677617612	2.62469738712487
37	1	1.90134663473296	-39.2912286835301	-4.59904437722804
38	1	-0.123259714821688	-19.0753213251074	-1.9966991325898
39	1	0.398483946867572	-3.36924739548629	-1.89914553303131
40	1	2.30969010390827	-40.9493193875984	2.63628436832365
41	1	-0.689381171782867	-19.3249344141065	-3.78894879801813
42	1	2.53525027001608	-42.4932704523074	-3.82222197617805
43	1	2.59440859678584	-43.1584123052366	-4.84050353870656
44	1	1.11845992545337	-40.6552834582394	-0.368536914916488
45	1	2.122738832926	-42.1585205724694	-0.954477769938815
46	1	1.45037726782189	-46.6914196137724	-0.0631621187114349
47	1	-1.09687157595102	-8.13846721820278	-5.03622295982304
48	1	0.938509353480344	-43.5896714521562	-12.1685155207293
49	1	1.81206305202061	-20.5627981010221	-5.90592249512716
50	1	1.51425220329691	-39.7668814555472	-1.02122074712355
51	1	0.240832072663708	-2.83681448722708	1.75750082534892
52	1	-0.438625607063853	1.91607777459214	-3.1354334213782
53	1	3.06843575086344	-41.0293450245974	-2.72971366316987
54	1	0.637802327187086	-17.4139772929941	-5.75196699699477
55	1	3.26165167513435	-34.4635663796474	-14.0158192876753
56	1	-0.413446572664735	-23.3476149269786	-0.163583213486113
57	1	1.62017332746854	-42.2617460904528	-1.04953403690008
58	1	-0.0833152081872043	-28.5188448544824	0.0424163333458904
59	1	-1.09323077812292	-10.4384826723833	2.40798960901427
60	1	1.13727768983387	-33.5142362324038	-2.9602826678578
61	1	2.61941970425077	-45.4834738115484	4.043764959624
62	1	2.28696249566864	-44.824601196437	-2.4353026728475
63	1	0.597357859726908	-29.1926152164773	1.77382500405026
64	1	-0.47408507015397	-21.0654994916319	3.6953307867746
65	1	-2.67078184468859	-11.0061701729763	-4.51531601671141
66	1	-2.3016000789253	-10.5054281806381	2.06141364167135
67	1	2.14664055074495	-43.6875761467167	0.448664046731416
68	1	-0.932862860318979	-16.2700982213136	1.23818260717446
69	1	3.90358197858676	-53.8647417931018	2.19122181959616
70	1	3.2110191193167	-54.1204772196733	-0.599154086470255
71	1	0.0202447323547844	-5.86892099561728	2.62430941249151
72	1	-2.03509336561033	-1.81552030652946	-2.61332638500746
73	1	-2.92799733794984	-10.2928286853865	-0.190257571148974
74	1	1.84351640918567	-38.4815276750082	-1.75284253867614
75	1	-1.01658932294657	-23.110312498567	-2.03985082936979
76	1	-2.74660036763862	-10.2782190401425	3.17494587244355
77	1	0.397517231197347	0.935713825105655	-2.48846427117088
78	1	2.67200138191723	-40.9771322978734	2.05923755083283
79	1	3.83387454433821	-49.7704553231016	1.85787138412202
80	1	0.0898856556780827	-22.6016031931586	-8.7629051882662
81	1	2.06291665052319	-39.3341050995698	-11.1534753588607
82	1	1.7117471673733	-42.9333509169418	1.97939778721624
83	1	-0.404709089413295	-14.6245850655601	-7.38264137875279
84	1	-0.0385008260457354	-37.8849685770898	0.243501307539728
85	1	-0.790951600643807	-9.42918602529848	4.29178954746895
86	1	0.258714560362955	-37.8048316144263	-1.46902789107822
87	1	1.79609877294031	-45.905167587142	-1.95900007514251
88	1	-1.52446327832318	-11.1329690003915	3.75170951525346
89	1	5.10330592303355	-51.560804549071	-8.49146862100155
90	1	2.04538081980448	-47.8277362655181	0.745215745171818
91	1	3.27212596446088	-57.5927980117895	-0.127002475347398
92	1	-0.946400912886692	-10.1143562491661	-6.89026970347089
93	1	-2.17631625720841	-18.0061204776648	-0.45029982726471
94	1	1.39853887195384	-46.5603031796573	1.11618295119899
95	1	1.49737371800576	-30.6032621130116	-7.15875781885407
96	1	-0.221945804779373	3.57147149135646	-5.09851886083399
97	1	4.11162774644387	-52.8102234852589	-3.9786882934272
98	1	3.41040478847199	-49.4622759119781	0.633394027301932
99	1	3.98530592562351	-55.5319675117066	2.49789211099355
100	1	4.86242072776721	-53.3877271070313	1.47919964377886
101	1	4.41725116980278	-56.797061593202	4.53597019018379
102	1	4.01832030371079	-49.2629491549776	-3.83716923578495
103	1	2.74230080772108	-41.7456044092648	-3.56121849641962
104	1	-1.14534844790922	-18.3972407542023	1.30254879919782
105	1	0.671343841125861	-42.1118456129053	0.976767358238828
106	1	-0.66042235414899	-15.248607610336	4.41272262851946
107	1	2.57155073842934	-47.9155201358582	1.78446993401026
108	1	4.46344028552193	-50.4516193814585	-3.48907873932517
109	1	-0.683275379229633	-4.91854992171683	-4.62116368824332
110	1	3.67857233132857	-48.6097341125447	0.208114538257317
111	1	5.60669705359058	-52.9192462226765	-2.30573416324923
112	1	3.32373403997156	-43.6705207863999	-5.27266672165848
113	1	1.10754875641791	-28.0358193990907	-4.85594485448749
114	1	0.696516771480631	-32.6410132197337	-2.61222474889498
115	1	-0.300194049904379	-12.7756498739857	-5.51647333802767
116	1	-2.88651887004272	-3.63202949354193	3.35477878479908
117	1	-4.52344166064523	-6.91309301760989	3.96212612162387
118	1	1.17466646211101	-3.04280428432675	-4.37189261053631
119	1	-4.41996878905777	-7.79242932531331	4.57116607744652
120	1	0.542023994251203	-25.9875878229379	-7.29718954269248
121	1	0.0473240566605857	-29.4944925640307	0.983912251056582
122	1	-1.10453689234218	-3.3956192636793	3.39010157359988
123	1	0.693998946730946	-4.87390208055455	-3.61336094856039
124	1	-1.21047000923528	1.18094959598494	3.44676176168396
125	1	2.50132133546268	-34.627467225232	-6.10961757952417
126	1	3.55835753564525	-52.2270940241333	-3.11795633375763
127	1	2.50261203804221	-41.8468541503995	-4.9515972902615
128	1	0.801859181830994	-45.2937064460396	-0.278958524520508
129	1	2.46359449715121	-47.1253838908792	-3.07151334267905
130	1	-2.86615066153351	-8.47487236162932	0.944481692460173
131	1	-0.885344768074153	-16.3632174962482	-4.49459963122354
132	1	-0.819341292086168	-12.2849327601189	-4.0016443676133
133	1	-0.0105846808289265	-2.31804513886877	-3.77198362764752
134	1	-3.47853969094323	-14.6927809567408	4.9300216459575
135	1	3.61561399521565	-50.1338626765548	-2.52619831069743
136	1	-1.27251226665393	-2.99917974909804	6.23858877569325
137	1	-0.581602493053602	-13.4220924293756	-5.84266887386007
138	1	-2.37124190199481	-4.42422628088822	4.5120685260949
139	1	-2.32026821736721	-5.33680168296862	6.17829626038815
140	1	-1.35528266394292	-12.7275677042583	-5.13062551983686
141	1	-3.19858240241305	-1.60144375057327	3.88684267859862
142	1	4.25481120290801	-53.1348657100393	3.1063522165378
143	1	1.25516532251769	-30.85889783555	-3.96982649586334
144	1	4.29411030059513	-56.4281381177145	5.39385124603843
145	1	3.59497898821199	-50.9191843458238	3.59261929012807
146	1	4.38159133719583	-48.8529565622443	1.86988674832388
147	1	0.514160090275343	-32.5112934297689	0.0491404887345219
148	1	4.50768729434524	-51.3561173664938	-0.0425755101833536
149	1	-0.325143251625076	-3.52322461632968	-4.4457188504181
150	1	-0.846441030278357	-3.62462777927069	5.16214164411752
151	1	2.3107433579978	-30.477397710681	-4.36434889259656
152	1	0.577072865129097	-1.17510746638609	-4.13887116532582
153	1	5.83871023432075	-47.6214782428873	-0.0752056759819733
154	1	0.260862244686325	-19.0402997589244	2.56737134464607
155	1	5.28908681537558	-56.8494339824725	3.13295886678515
156	1	0.511823552260523	-4.53682697892678	2.33501785624688
157	1	4.28410799912399	-47.4937295801738	0.50632134500647
158	1	-0.0335584920909194	-2.72842437550012	-2.98964620916282
159	1	3.5145358741501	-42.4071429014377	-1.58243475783334
160	1	4.40496548672218	-51.4337228689263	-0.115457523513547
161	1	-0.195689979573828	-21.7050113657867	2.50583938934401
162	1	0.0331099442648133	-14.7326007945511	-4.32211360577762
163	1	-0.871912389915244	-3.66474921596559	-2.10443612686328
164	1	-2.05279640471441	-2.5600016979682	2.04359707367958
165	1	3.97582114652761	-51.076724002428	-5.44882962152615
166	1	2.51093095297281	-40.2407465634342	-0.317498288345694
167	1	1.10707947564175	-29.2376013839231	0.265616255287741
168	1	6.10928926757345	-62.1013530863033	-0.768860787487562
169	1	4.06550561659013	-47.273076045043	0.328671266464103
170	1	4.05141511336458	-50.0024825308501	-3.5904317564293
171	1	-0.448825662703658	-7.12094459877743	2.36675094347215
172	1	3.27059942173968	-45.5970997903454	-2.88461274955885
173	1	2.77086725437708	-44.1255821571033	-4.74130172083616
174	1	-0.743611983774187	-8.63662408765038	2.914625247629
175	1	2.26403621410691	-47.2353678699327	0.341939974489869
176	1	3.08861497998145	-32.9617391106374	-1.79723509195084
177	1	2.38716963857745	-40.8774651877101	-6.07364039326821
178	1	5.18030543588937	-53.7394447021604	0.248027249243762
179	1	4.02292088465676	-45.7159823851709	-3.76682293966555
180	1	-1.28482864667	-6.03406093076381	3.64851280572025
181	1	0.633306047042908	-25.0777553030161	-1.11054005661086
182	1	0.991643358427406	-28.7444905026677	-2.94499623733646
183	1	1.72581110139418	-39.8630872673541	-3.28311841978023
184	1	4.25920876542393	-50.8572708689534	0.725819534590674
185	1	1.18172148885437	-31.6499607940023	-3.66653150531632
186	1	2.8828257682087	-36.8803174959229	-3.58600429993619
187	1	3.34829947976198	-49.3340975945248	-2.96914600233392
188	1	-0.283583166177328	-6.86396859026159	-5.13239011792795
189	1	4.82675234298477	-58.6097141459641	-0.908419832307512
190	1	1.28557478650963	-18.4573689656474	-8.02057902588791
191	1	3.87865893651158	-52.1180803491359	0.586390640899834
192	1	1.65023674706427	-33.8044763737456	-4.49488687737626
193	1	5.60202986025808	-53.1290683479856	0.103994318898307
194	1	3.60304659375162	-51.6039293098534	-0.728947456877712
195	1	5.50864713371332	-55.1804909774375	-0.340479717311848
196	1	2.86194642238812	-40.4755599582884	-1.1963033313179
197	1	-0.0138902011104024	-3.29824689394496	4.41692413844454
198	1	-1.57974897387666	-11.0394507589543	3.17691525188521
199	1	-0.149950264024474	-22.308611388652	-1.50452585037211
200	1	-1.35438779189934	-12.7114403436747	-3.74781692137136
201	1	2.65337751603138	-49.3979209190775	-3.18838728272372
202	1	-0.14236610946691	-8.41406316758952	4.82107818057498
203	1	5.4606987416402	-56.7753212310086	0.73511031274091
204	1	3.30081319916563	-54.5750802678733	0.365672591459801
205	1	-0.956353363563693	-8.2622730769034	1.74833571876746
206	1	-0.639875223520465	-20.6448324668293	-1.44108542201909
207	1	2.81601173431607	-36.9837412337703	-6.28121425415945
208	1	-0.757440081530315	-4.927573770976	-1.2392334584983
209	1	4.88569036247006	-54.2117326228105	0.518295657930318
210	1	5.76874515351654	-58.7759846628782	-0.13575392514175
211	1	1.18550784848243	-13.6906905534565	-0.463110094834299
212	1	0.487360154872041	-6.10083553257817	1.18942206760112
213	1	5.9052514919854	-58.9910708831864	-0.139045968632755
214	1	7.52856848813056	-62.3674791724133	-0.204043669356181
215	1	7.59577686681589	-56.5148139501133	2.59484686007243
216	1	0.723769622944759	-11.7952951054646	-2.62430911646281
217	1	3.13100960534606	-34.6891393371307	-1.41692675687466
218	1	5.97032135531421	-59.0532210721819	2.81890030091592
219	1	-0.561063585252774	-23.5380694785231	-1.76651851127061
220	1	-0.584349158943651	-10.7039806320277	2.55997219692169
221	1	-1.20415054813387	-3.60364798427308	-3.41909699830655
222	1	-1.55757729242129	-3.80862930817886	-4.20173189252057
223	1	-2.16316752492212	-15.0044207877308	-0.423285261154756
224	1	0.502710062504312	-22.9990749528489	-4.15089029706806
225	1	4.23268295556692	-42.6502452101159	3.81882151579317
226	1	2.19253200607408	-30.8595787471729	-4.48983980247479
227	1	4.27412940557283	-49.143116320613	-1.29106843232099
228	1	3.73951552547093	-46.6271484183889	-1.21349022111349
229	1	1.04164307660642	-22.0391346272906	-4.76911576563348
230	1	1.22801036162776	-37.9196655809128	-2.61559391736145
231	1	3.67647701632132	-43.4232187646762	-0.655908606848656
232	1	-0.136626058003016	-6.19610625651065	-3.76187625047745
233	1	2.47156832011934	-34.3397562983995	0.824983166385779
234	1	0.0526307722443277	-24.9911413118203	2.20047052144969
235	1	1.97572722413715	-43.3335094479917	0.957722132846577
236	1	-1.20788824183437	2.05909367571514	-1.71811128526144
237	1	-1.27918615899381	-7.87948305930724	-5.50092847308679
238	1	1.94689336609781	-36.7230774389343	-2.9319318307217
239	1	-0.631335141759735	-3.6086522239219	-3.63342424046667
240	1	-0.318691171816746	-13.0020320925084	-3.94821155654708
241	1	-0.541296434956227	-15.7025930291636	-3.8129584751944
242	1	0.449856239941801	-31.2243073864231	-5.11211973901271
243	1	0.0573487412802632	-24.2464954977803	-0.419750897802469
244	1	-0.757225997446757	-4.48051351386764	3.8406515380183
245	1	-0.663924917698385	-2.91774629996148	3.00121893873306
246	1	-0.517962111901668	0.00282317276475161	-2.41334401614776
247	1	-0.291610279642416	-11.8402776968356	-7.29426059375003
248	1	1.04294168053943	-28.7345248679835	-2.64977703454743
249	1	3.24174630545021	-39.8794544566863	-5.49753729979559
250	1	3.30494979542641	-36.2275433873595	-4.54853975456162
251	1	3.59454917671105	-44.5273605545425	-1.65071077098139
252	1	-0.692626857876392	-5.25880297766658	-2.95062007039235
253	1	3.75006206047318	-49.3017513515643	-1.31822104694526
254	1	2.26440902864886	-48.1284517146044	-2.99765011681953
255	1	4.08403922396004	-46.6543030147382	-4.93537897034266
256	1	3.90444864553302	-46.0988653162903	-3.28991172631517
257	1	-0.7954469046668	-12.5003316995313	0.353168642127218
258	1	-3.57677608174835	-9.85808501704932	0.680779714446726
259	1	-0.920297259326322	-4.01005690042678	1.52321166143555
260	1	4.69034964001944	-51.9745148941598	-0.956629921318087
261	1	3.42185697338973	-49.0862843358866	-1.64034777606347
262	1	-0.628912282425223	-8.29685575224084	-4.854080012223
263	1	-1.26109493412305	-5.42719906256394	2.33762114006523
264	1	-2.09121941898423	-13.8070495574172	0.439888894703232
265	1	3.0861800324476	-41.6924731380722	-3.89012167859722
266	1	5.0684731945461	-58.5138992787897	-10.5117981011713
267	1	5.43467988615859	-53.5395877310395	-6.9732153407857
268	1	-0.908805117629356	-2.29614194427808	-2.71046323917045
269	1	4.41393367644219	-51.8328462760786	-5.30474637373342
270	1	2.73973449927377	-34.0832355455249	-7.69229466514791
271	1	5.09799024100149	-51.4048667533826	-2.22740058784705
272	1	2.48061568944855	-40.3989525667769	-5.09257344601828
273	1	3.07134807228066	-43.4671414916167	-5.5248029767843
274	1	3.27853202895337	-48.9621525210037	-3.50307508293522
275	1	2.9639405572222	-48.2782071953598	-4.41130089044903
276	1	2.86255883263091	-49.4476801715906	-7.06034359282426
277	1	5.01659172846116	-47.7426664951743	-5.11727927817663
278	1	4.36216258810091	-51.85608905309	-5.19380821354119
279	1	0.386164072247912	-4.13863773062299	-4.24668905593069
280	1	2.6311921395369	-36.868969433679	-7.54484429617781
281	1	3.87489116823992	-51.8902649806578	-7.88614009099147
282	1	2.96528478151926	-46.0086148400706	-4.24317616143753
283	1	3.88494626357213	-47.7412278566716	-6.35790220977247
284	1	1.56518419509832	-36.3586853404929	-6.84921854369013
285	1	-1.81996945742603	-16.7659462075007	-0.211058572809641
286	1	-2.09699008026837	-5.99178168188858	2.44242604758702
287	1	-2.23498067711956	-15.1479009577147	1.10056773346732
288	1	-2.69434391381833	-7.74766721239342	3.59953798041068
289	1	-0.278072652969785	-1.97364968741491	3.36267753581678
290	1	-1.76323911175734	-0.945409547794762	-3.43034787354883
291	1	4.42713304596366	-43.3472972088245	-5.75430125169932
292	1	4.29165675965424	-50.9655053440603	-7.18846766558965
293	1	-2.30549687393392	-13.91311303554	2.24697198512953
294	1	0.851338686219812	-1.34340951806582	-2.59126225756422
295	1	2.63560845270156	-41.930404343903	-6.91124844445439
296	1	2.17501930207621	-33.7492704942113	0.794033639431925
297	1	-2.58776385106864	-8.87728622978925	-4.92319094491017
298	1	2.40350929442359	-47.760040489027	-2.9858210189674
299	1	-0.33117761504731	-0.084091342521513	-5.17497104810756
300	1	3.04615772102184	-46.6736114610591	-5.19468980170695
301	1	-1.41888652644573	-16.2981274764303	-3.42997506627624
302	1	3.67190598901771	-48.9604808852699	-0.469130888433657
303	1	4.75770191684898	-48.5755184847906	0.305763674395204
304	1	2.18128004407657	-37.2396397633063	-2.49921793775468
305	1	2.08755247229975	-40.6761577704536	-3.0019603949391
306	1	3.0611449650379	-42.6063112812727	-15.5202850031928
307	1	3.36770865471484	-42.7537706718333	0.711112698531204
308	1	-0.391425595840484	-24.7000938418848	3.89677599769003
309	1	2.88222183888764	-48.6095595872619	-1.91703797106306
310	1	4.57675138496765	-55.4151111862795	-1.3399814356618
311	1	2.25055721497469	-55.6426479110342	1.5334405799416
312	1	0.178221173187456	0.923886251656054	-4.2881271858006
313	1	-0.326685086403568	-1.04511982061712	-3.28692011163196
314	1	-0.533891254971996	-9.64167170153186	-5.89056781165103
315	1	-0.108598417476175	1.26153142256588	-3.91985776781812
316	1	-0.390175987135282	-0.903456111025986	-5.80392822280491
317	1	-0.720375391486343	-19.7198144291601	1.95287115839028
318	1	4.95736503439548	-50.8187432450892	-2.53770912477365
319	1	0.729589333915899	-9.9246665152041	-5.20607770756618
320	1	-2.70206857884229	-5.0337369874906	4.32083663940833
321	1	-3.36469258621245	-8.28895993129261	6.65690243050055
322	1	-2.29487017017268	-3.62146656234552	6.3045772586463
323	1	3.68282253980674	-46.145014180452	-2.42379091203107
324	1	4.45933908806371	-53.1256302737208	-1.71004209432133
325	1	-3.00001768674023	-5.12957939389589	4.5026055995963
326	1	-4.21217864072316	0.540652736939403	4.76463667995515
327	1	3.17433947899436	-49.0169215601074	-0.525082237343225
328	1	0.504333079063506	-0.22097842879405	-4.876415975523
329	1	0.978345389498991	-36.3640712409297	2.16857176892758
330	1	-1.23029770572333	-9.19329855962668	6.69973877122937
331	1	3.64891614956195	-51.0749949973324	9.47929707189511
332	1	1.54032316752221	-31.8322676570101	-6.36676501545935
333	1	0.084571552018576	-0.29495094386484	-3.91953142028991
334	1	-0.128622422100612	-1.15913428010556	-6.20740873384442
335	1	3.41163077374965	-50.772154016664	-2.14813598328991
336	1	-2.86751738622119	-4.76267404844433	3.57839544948393
337	1	-1.64442481432588	-1.90148418298475	5.19088751966736
338	1	2.84166526962529	-45.5448166715353	-5.69527855731155
339	1	2.00115797836408	-36.4758821363475	1.86411751392941
340	1	2.1900880644669	-38.0441842203174	-8.41432977829569
341	1	2.56644264821454	-47.5363176683758	3.86838782660504
342	1	3.22267502321623	-47.4683656503902	2.43413341815289
343	1	0.881287734712077	-34.479070461179	-1.98528155574467
344	1	1.62060309405127	-37.5120970278641	-1.03836983376447
345	1	-0.840259827166607	-3.39740825750073	6.28535186394086
346	1	-0.941476364327597	-5.8373091869695	-6.78728366746011
347	1	-0.318948279690606	-25.1581345894558	-0.823716217158359
348	1	-0.491401044616515	-15.9209177604227	-10.9749645743946
349	1	3.08165841503044	-47.7728580491938	1.55818210023108
350	1	0.46815362615296	-34.4457548128614	-2.28326216658965
351	1	-1.46193752840531	-7.14992390864255	-8.31651997878191
352	1	2.78342005605408	-41.0950971920681	-18.4547017812325
353	1	-0.663974501236434	-9.32179007967246	8.24769695123329
354	1	0.511789593782723	-26.490982019377	2.49708288995594
355	1	-1.13772135803696	-6.8825621729001	6.43866956721201
356	1	1.45435785454831	-41.4950772632388	-4.54749564098246
357	1	4.31484356235334	-41.4218194997265	-12.7679747929339
358	1	3.5707906056962	-47.457088125842	-7.94725241660504
359	1	3.92419479808171	-50.9476121416611	-6.94017309114476
360	1	-0.50545510356636	-5.84745394802932	-7.45060094221337
361	1	1.67999582078953	-30.0141829734817	-8.82129492253186
362	1	2.74857976548287	-45.3089109581719	-9.33274117877862
363	1	3.47632904286832	-48.3066403318823	-7.18786873892633
364	1	1.87956582785569	-37.4487268310889	-8.62114729734186
365	1	-0.0301416972185431	-4.39896501093642	-8.2119762792395
366	1	-0.426908079285686	-17.950957172849	-9.30302402237769
367	1	-1.80169617077687	-4.30895001286448	7.84038192477617
368	1	-1.98452493585387	-15.3512673882014	4.56712450780577
369	1	0.297819533851622	-22.6036152454208	-14.4031807154701
370	1	2.37723773614316	-42.706653821376	-11.4284454804837
371	1	0.747781965446871	-15.3184439449788	6.63115969637408
372	1	-0.850131855584989	-5.76114773746243	-7.66662489514622
373	1	0.787422279444562	-31.4767799595101	-8.59912444601702
374	1	-0.0251689583249426	-3.88042081169578	-9.47198951292887
375	1	3.29685735008746	-41.3384209828303	-6.68928060859761
376	1	-3.53664474594543	-8.88684939265882	4.21132078223822
377	1	-0.117593697796514	-11.1891980880594	-7.4732928902302
378	1	3.08717318950809	-43.7629245218317	-6.20187063456963
379	1	-0.554554381395033	-3.59300659231611	-4.05083487909487
380	1	4.36834246828796	-48.0618605515261	-9.02829670904527
381	1	-1.45287519338511	-5.9161071823029	6.27838497457419
382	1	3.24350957675653	-44.00708482151	-3.85533510538909
383	1	3.37465584772081	-48.1115919472358	0.719535255078466
384	1	0.66611358383227	-33.9597157379033	-7.80054755522501
385	1	-1.61529491805007	-2.94876146503668	-4.40543940777325
386	1	0.929376399547743	-41.6934796725391	-3.49085993157531
387	1	2.86801899591878	-51.5620910674181	-9.99026270811764
388	1	-1.01340588761069	-1.63354417095226	-6.09662297218339
389	1	0.575520462325168	-33.0337376192522	0.440609968760923
390	1	1.52553911640458	-22.8924395122079	-10.4273324445319
391	1	4.97186075572811	-53.8059861989306	-2.00236773549424
392	1	0.0124377529122208	-4.89696777960097	4.20413443846468
393	1	-2.46163601539995	-11.6344261070905	1.60290185104514
394	1	-1.5935930792628	-3.73969481596419	2.59071073543259
395	1	2.16370051768605	-37.908956690322	-6.69609175186575
396	1	-0.662085893251418	-18.8606218475473	0.286297069409839
397	1	3.6816070878377	-54.8704053483119	1.46012722903395
398	1	3.77753134266478	-53.45373974973	-8.74272782651364
399	1	1.00659525446569	-19.8555440259541	-5.22426759919767
400	1	0.837768735337243	-25.9713718790622	-5.01967308572341
1	2	-3.25304319387804	-9.02494882465183	2.9917222899737
2	2	0.733804273672348	-45.2478477458174	-4.84265680190529
3	2	-1.42108104403652	-21.4753022189256	3.13838901802876
4	2	-0.111890798008564	-39.4109169061045	-5.27082456212152
5	2	-1.73317563392969	-14.9321554872251	2.49384077341422
6	2	-2.82956856382862	-13.279659330088	-5.4812433273557
7	2	-1.71443348369806	-26.0692093091273	-8.69883894266133
8	2	-2.61210106396553	-10.074667814321	3.38976766007222
9	2	-0.547238212272147	-26.4357667176234	3.11239636663585
10	2	2.27378606413573	-42.9837494784366	1.46211200601904
11	2	-1.20596283525785	1.53819256950961	-4.14142292454023
12	2	0.106696889616742	-47.8585801640341	-7.7077291644934
13	2	0.955635192015047	-11.8103298476786	3.23596560273106
14	2	1.55257273371577	-56.3927551129605	-5.77719762614007
15	2	-3.18965572163925	-4.4288737919	-6.00403700883228
16	2	-3.19882673276417	0.332182211338461	-3.63143699596782
17	2	1.55586969693692	-56.3516987278611	-6.34671921645731
18	2	-0.448988257583605	-5.56790253135632	2.26353257207739
19	2	-2.336735834983	-21.9641349837933	-6.17590098097357
20	2	-3.15977346821031	-12.5391859323613	-5.52108716871892
21	2	-3.09656218084476	0.596719479060507	-3.61150538527583
22	2	-4.26570409121495	0.173802885076514	-3.36060515011322
23	2	-0.500441365890993	-3.95385254473551	1.90292845022525
24	2	-1.38685791191291	-1.31626589489991	2.22070789864589
25	2	-2.15087486038814	-2.17418647950626	2.64886886642073
26	2	-2.2797047013946	0.506514218860965	-3.01119502550476
27	2	-3.83913792381487	-1.42057257128593	2.83429115574178
28	2	-2.26601751677914	1.91451936538223	-2.80660520303616
29	2	-2.7599028790284	-20.4867993239106	3.83818669808623
30	2	-4.44598176144774	-2.59676096603607	-5.04255807875967
31	2	-2.38352504903812	0.435902550592663	-3.59318541403402
32	2	-1.4493525104745	2.06064783465973	-3.60352689433047
33	2	-4.06648563923667	-5.93838754437193	3.40331408447165
34	2	-5.08796943489082	-2.51886747964561	-5.68662696902097
35	2	-0.204179339820222	-1.64451508857369	3.82376353547745
36	2	0.589322621846064	-3.52477291323605	3.45294364739568
37	2	0.492804509537676	-3.39692151464418	3.44276654370588
38	2	-5.24840263092091	-0.385473841475307	-4.63190272013315
39	2	-3.68083504854388	-16.3341996483308	-6.31743745531664
40	2	2.68289983019351	-57.0033255263523	2.12816742568942
41	2	-1.51370800045234	-2.94670384644746	4.75107453252336
42	2	-0.334205383166476	-2.39029422590622	4.22417576035753
43	2	-1.75958685535687	-20.5517630769351	3.3920690446988
44	2	0.187463214064998	-43.6346417842871	0.659351303734369
45	2	0.146779547454469	-3.49792898815707	3.9585955995479
46	2	-1.31693338673233	-23.341349679665	2.84240574222911
47	2	-0.210057243961783	-4.4163390532755	3.82263412378208
48	2	-4.42169477560372	2.47614840920458	-4.41646776891217
49	2	0.288204861392954	-43.2526978430735	3.233602571583
50	2	-2.92661379049052	1.76068509504729	-5.74864179532251
51	2	-0.676014624817004	-46.0272394080616	-6.04065906189486
52	2	1.15630364146245	-50.9177902522705	3.54450886207331
53	2	-2.1702314733733	-18.851337117286	4.98203663755367
54	2	-1.60590754981073	0.654084025288136	-4.50143412705962
55	2	1.17213081174525	-52.0094874344371	1.2739380324215
56	2	-1.87379038361184	-6.17941570090058	-9.0579875381033
57	2	-1.82510750956133	-19.221980807312	-10.6498405512473
58	2	3.36032067422535	-65.6048026117199	2.38747009641966
59	2	0.633780932574155	-60.7786477176919	-9.45133920425175
60	2	-4.86879984406994	-3.21867226801014	-5.92797903690783
61	2	-2.27051088540283	-1.949576750565	4.3363897462963
62	2	-0.6602290175935	2.03037928899779	-4.85903563795121
63	2	2.15006552745327	-52.8871496861535	-8.9758460943561
64	2	-2.58679226100076	-3.24735889042786	-6.82967206930369
65	2	-0.208323104799091	-2.56811413179848	4.25593477550326
66	2	-1.55625791612319	-1.45122686885616	5.49157579867785
67	2	-2.60669049496917	1.83763636305124	-5.1072950173378
68	2	-2.55570516464804	-2.75303325831272	3.65737386191144
69	2	-4.46139751528474	-15.737284928352	-6.30318570583484
70	2	3.51434022002655	-55.5015909956661	-0.236828384569031
71	2	-2.58884707168244	-5.61221020124534	4.5799083300846
72	2	-3.3763857132723	-3.67151375151082	4.88170195392782
73	2	-6.24070000842547	5.40621416629445	-8.97793163607264
74	2	0.13669770917477	-4.73660740146336	5.60421236089185
75	2	0.2784628194569	-4.12600874310253	5.34024576883573
76	2	-0.364397458146207	-32.9536079253743	1.93129007729003
77	2	0.644001014436105	-3.78220852114668	3.37420022049289
78	2	-2.573374497776	-18.2734715274366	-4.06142829848843
79	2	-3.83770940873784	-3.48900731944315	-4.79822373737578
80	2	1.38750085861936	-44.7033622210632	4.0855170103842
81	2	-2.81876969773091	-1.10269661881785	-4.89749281154122
82	2	-0.157044663653513	-30.9540668392441	-8.93163279550424
83	2	0.962115571233676	-38.743776706701	1.67069898336524
84	2	3.41999237703935	-57.3003571986652	1.1735070631003
85	2	-0.209255102449328	-2.32109292691605	5.90787151943572
86	2	0.295023701124738	-3.73018858130769	4.50093254267382
87	2	-3.83608152209584	-0.0484586289703054	-5.68051289032701
88	2	-1.39418833094905	0.636417118241676	-4.29204925395559
89	2	-0.912276287230149	1.40390164278165	-4.31812341138497
90	2	-1.45663243011994	0.691773148021245	-4.48128734433772
91	2	-1.48801678808244	-3.57407732457746	2.92494280155914
92	2	-3.25040813664666	-1.29754585409985	-4.77344303755315
93	2	1.77544394397388	-49.5132666115878	-0.0683559094022631
94	2	-0.799029947691482	1.71837514793182	-5.12431929247343
95	2	-0.450070310961437	2.42526895605622	-5.30970685824328
96	2	-0.368103966890574	-29.1324484543121	1.43244083357252
97	2	0.358259579112638	-2.3208698105421	3.92987027656568
98	2	-1.77604578764627	-2.23065747507152	3.85325363447023
99	2	-0.368854617748979	-36.051603295449	-5.78665840338354
100	2	0.392523905432863	-3.95573159676526	2.59619051593134
101	2	1.97120697915943	-58.407992770651	-11.0956659431056
102	2	0.192791452911932	-4.42607192112662	2.24609136637593
103	2	1.33220808848348	-41.2206959417849	0.566020399948923
104	2	0.125459954322193	-47.6827195461098	-10.2232616759074
105	2	1.55786244638268	-47.4194643693555	-12.4645540860589
106	2	0.170945651447057	-3.49932982016505	3.6768909749341
107	2	-3.08774523333528	-22.3421855020266	-11.7725113231352
108	2	-1.53527170832685	-0.067608867209182	-4.90648011241467
109	2	0.212506943250264	-28.6925336152459	-8.9139833826397
110	2	3.40822334576659	-60.7674756765642	-3.43380965515837
111	2	-2.61879309391535	-13.7466430428484	1.36073399200309
112	2	0.12922060115549	-2.55539161723221	3.08532392371376
113	2	-0.636853553245137	2.36537623966161	-3.40624317673418
114	2	-2.48901183143839	0.71235604615511	-4.18386055933866
115	2	-2.75834438801701	-15.4237563348855	-7.74937009316886
116	2	-1.58480450316673	-0.646431134253134	-4.40374963268733
117	2	2.86422866030936	-61.5869160620903	2.31222746688153
118	2	-2.26344923243117	0.336477215450332	-5.51612134945596
119	2	1.71082097292977	-48.2355132725248	-10.2230068076111
120	2	-0.515185806724721	-7.72910816723989	3.36506382075012
121	2	-1.92871840920139	-25.3020484229526	-5.7966796435394
122	2	-0.575531760589892	1.32772378465045	-3.61959455171437
123	2	-1.63384921647584	-19.6390127275047	-6.91496207764146
124	2	-2.78133155825758	-13.2678494403366	-6.18362378802221
125	2	-1.36949513315737	-26.6960342652154	-6.03973115848649
126	2	-3.39193235968767	-0.861195515973977	-3.10199020247517
127	2	-4.06553931590138	-6.66887901977727	-4.7151937708249
128	2	-2.8998084053795	-3.18866015252032	2.70330273260568
129	2	-1.14712715253611	0.352173875166888	-3.71564069901902
130	2	-0.947528383721425	-20.6579493460167	-6.95233083575872
131	2	2.66645388065943	-47.3868550697022	-0.136644914166477
132	2	-3.99036801016944	-5.904364218468	-5.72488653141655
133	2	2.57408194613416	-53.3255772551288	2.10755092406019
134	2	-1.56682694233562	0.911508781175079	-5.29727111775426
135	2	-3.08856008633103	1.310379541823	-4.83430333289926
136	2	0.020837405695066	-2.57937301242009	3.67034412194922
137	2	-2.48241497356365	-1.52037323136905	-4.62839795490917
138	2	-4.13566332167169	-0.142909292935959	-4.41252505242925
139	2	-3.74966170514315	-2.02330601181701	3.31382592650669
140	2	-3.8776409075983	-2.98118062642801	-4.84671169953662
141	2	1.47673821209642	-41.6117062870735	-8.79512207961503
142	2	-4.22061354269181	1.17644041914197	-3.57021632659295
143	2	0.012172153649669	-1.82046511103805	3.06379457913838
144	2	-2.83176144757373	-0.114692364477085	3.1266479978856
145	2	-1.18525854442736	-0.653347077079097	3.87223223554614
146	2	-0.618142664641047	-1.80476730692354	3.47352579119036
147	2	-4.53920820952683	-3.6617729911014	3.92472758534852
148	2	1.83962171244836	-50.488700336894	1.02666314944712
149	2	2.21780206594965	-49.3198472185522	4.37657651058602
150	2	-0.340399824590451	-3.65901832356948	5.00722107059516
151	2	-1.9288219591799	-10.257088586399	-0.391698355484647
152	2	3.5372389892523	-49.9668939685188	-1.97817952905109
153	2	1.88779051597091	-35.3216120557665	3.57353791930001
154	2	-1.55353651088529	-2.57515037157824	-6.06360580959695
155	2	2.12327414747557	-55.6161368255838	-4.22158331558693
156	2	0.00702987753881044	-3.37312731633907	2.23984610716476
157	2	-0.00799556086658351	-47.3154754824085	-5.77993466301437
158	2	1.23355894314333	-47.3932909219106	-10.0973886891762
159	2	-3.42157670374077	-0.405655603245388	-2.01960267223119
160	2	-3.03024378493448	-5.21240013400438	2.93921748261591
161	2	-1.63244592707958	-0.359241179147146	-3.57912484596124
162	2	-1.16309679856198	0.603149996334434	-3.33116661433111
163	2	0.416920422504864	-36.0505117302668	3.1114340100614
164	2	3.00167107885729	-43.1463621505373	0.893555759656607
165	2	2.44856803605466	-40.0176212074679	-3.70807651826144
166	2	0.391118395208487	-2.30347911418644	3.80465971813006
167	2	-3.88317410538082	-2.01523009851408	-5.04779475041401
168	2	-2.30845994493998	1.22186261993388	-4.82912796177771
169	2	3.31489456848985	-58.5053815223454	0.837305744099318
170	2	2.73393547889042	-60.8657198456593	-9.13139458193594
171	2	1.67970783353945	-42.6404867154537	-3.05393042372844
172	2	3.85504631171231	-61.5602982738148	-1.25003014152455
173	2	3.96519530062534	-60.7015140361791	-6.26919493540723
174	2	0.621424832754502	-5.11649862462074	3.1310082911988
175	2	0.257616089573368	-3.86293610600422	3.75559451213442
176	2	-2.53086732295038	0.34403930946197	-4.07815522141359
177	2	-2.18695991789626	-1.52784142902515	2.85129934961281
178	2	-4.80156717394473	1.13377080670272	-3.73978275400668
179	2	0.0153053373109711	-1.77649421678048	2.84295378382905
180	2	0.174744419942397	-2.33266376415989	2.93313390510418
181	2	0.332948160733301	-3.47248947252823	2.23480474003313
182	2	-1.70517510138237	-23.873676160461	-4.31332546763096
183	2	-0.334287173639905	-20.4476068019987	3.04105446920063
184	2	1.21617412722914	-32.5734621032528	4.32243302481324
185	2	0.716754135437093	-4.99925578192249	3.4626689809123
186	2	-0.0393038084421783	-41.6361422296037	-7.28826804240089
187	2	-2.36370708177515	-4.97841726800732	3.10351534395607
188	2	1.01078706383427	-57.2264402861375	-8.17391100004292
189	2	-1.72884421257805	5.55446543267407	-1.91597199833491
190	2	-3.09069485089997	-12.3732595117853	-7.53847721485911
191	2	-2.04260491342992	-9.68494927575637	2.93059082150966
192	2	0.264601066033357	-49.0033867420931	-8.19604150086447
193	2	-4.41017871073382	-8.77575019310942	-7.56328803936709
194	2	-0.757846490486986	-5.07054037753655	3.88664008800107
195	2	-5.33092575783873	0.416243320044449	-6.28546053288128
196	2	-1.04924834478036	1.40094073935809	-4.78489593446907
197	2	-2.95483736742965	-4.04361094713576	3.71889595475158
198	2	0.0355649779048707	-56.6836501467765	-5.20507947081426
199	2	0.359905834987152	-3.380074870844	3.91073054135315
200	2	-1.06422736878231	1.91741370777833	-4.84842389158254
201	2	0.384345072646837	-39.7234759126501	6.66308868821643
202	2	-1.16179665010651	3.82996209450523	-5.24277297963638
203	2	-0.173570965670226	-3.82332112842896	5.06485662727364
204	2	-4.65476511605314	2.70416967735888	-5.60456372095031
205	2	-2.12661106695648	-18.4816565650209	-9.64039517966387
206	2	0.0674526012156149	-5.16794242161575	4.36448205856015
207	2	-0.147385778190029	-6.44464212930887	3.28588079761323
208	2	-1.79750479506289	-31.5787552967707	-7.3190184141973
209	2	-0.807719452087578	-33.703434804436	-11.2018821386433
210	2	-1.19244386031568	0.416892261547216	-4.52882301256017
211	2	-2.92836814497832	0.140647140540895	-5.00837317545137
212	2	-0.375700895980562	-29.4087409964854	-8.10125991444859
213	2	-0.445278036421726	-5.6358911066177	3.83069314749056
214	2	-2.56200941387258	-2.53649708595468	-4.86439583391123
215	2	1.31169667500417	-53.3295358315985	-6.3392804520545
216	2	-1.48395476721819	-22.1633364959683	-8.016684943221
217	2	-0.874381998371148	3.13444995958673	-3.77280742584463
218	2	3.05014765110624	-54.0668581975467	-1.71231664082685
219	2	-2.54274964334221	-4.46954995475274	-5.43736209399251
220	2	-1.06713995284058	-0.873683010959131	-4.14618278132921
221	2	-3.32874310439472	-10.8172187328803	-7.6403432333974
222	2	-2.35739853377137	-6.08971758541195	3.25923986503681
223	2	-0.0510150305379358	-2.49634490577687	3.79042890250944
224	2	-1.77590286770533	-0.970511552590199	4.13786076334206
225	2	-2.55200804287417	-0.86683478335793	-5.05024056458389
226	2	2.24270974615438	-59.3138314778434	-8.17407337902025
227	2	1.31680563791564	-45.727610368757	-1.87791427320151
228	2	-1.69193457896301	-4.08971886119052	-6.30369916785635
229	2	-2.35121354524415	-22.0684068007703	-8.10835205433362
230	2	0.275755231901454	-29.5021477734024	2.17626051971191
231	2	0.989393101133954	-3.49608544353519	4.15063481662484
232	2	-1.20645832146747	-23.5135345607913	-8.46991473886861
233	2	-4.34641039150763	-3.88321603824068	-4.6151210240715
234	2	-0.206947709563503	-3.46909314904091	4.081191504577
235	2	-1.02106276792409	-51.8625587177371	-6.53223677047659
236	2	0.685109962151427	-33.1389452645639	1.31843455307116
237	2	-1.52334128309039	-21.5999666642807	-11.818030907155
238	2	-2.83676804804654	-6.40803767533936	-8.40771058654746
239	2	0.305845924318319	-25.5151211892789	-6.69880415921356
240	2	-1.13560561622244	0.919523431195775	-4.01854625803938
241	2	-3.39567611442361	0.127266600991848	-4.56367872779426
242	2	-1.63320482897308	2.60471167279398	-4.10202440587868
243	2	-2.52175939453624	-19.1551250346236	-10.0822722634493
244	2	-2.12629778878361	-5.27644192051666	4.14147345083612
245	2	-1.1687431509034	-2.8883777404888	4.93044059048077
246	2	-5.08856970316983	-0.387415078234603	-6.6661905967449
247	2	-1.38410764418478	0.0312839376147036	-4.57972219885853
248	2	-2.77617555368032	3.41505111606949	-4.7031763855073
249	2	-2.87636039746832	-12.6263671238486	-8.93877323870353
250	2	-1.39802497758568	-4.09200964766384	4.19216627657094
251	2	-2.12963419808786	0.658190456331731	-4.94828852582032
252	2	-5.07964358854923	0.128811102961748	-5.75158752065262
253	2	-3.08815546488999	2.26894587826435	-4.40090415625468
254	2	0.416304788924129	-36.9539651226996	-0.822572695359719
255	2	1.64807150228421	-46.5781592696752	-13.2132344758467
256	2	-1.09616167371558	-14.9893518944511	2.28883737319014
257	2	2.838253169602	-45.4696940449292	-1.96776111617761
258	2	-1.1822630754191	1.03240075929978	-5.79687460730769
259	2	2.37792960045579	-48.8605522704098	-0.497582425523559
260	2	-2.48270110048298	-5.6411414147018	5.64492843256604
261	2	2.0594665228454	-52.7530487484835	-6.64632574030612
262	2	3.87387164550906	-58.8572727246296	0.206027611843481
263	2	-0.956287158572961	-0.564554579596289	-4.45435996102024
264	2	0.741813290785994	-43.6893511913344	-3.93935171196441
265	2	-1.08751454934221	-18.8620105734567	-0.143650951437566
266	2	1.10184207865692	-60.4520650692758	-8.93744745828182
267	2	0.701533663574416	-3.89532635170861	3.11888908125985
268	2	-1.15193587519367	2.97616753117406	-3.53834698344175
269	2	1.24614428434346	-46.0140743676122	1.13691879234763
270	2	-1.70006816971679	0.863316821148861	-4.6739134940733
271	2	-3.13512573617912	1.46943015029045	-4.81416394594153
272	2	-1.72673215558843	-2.39157831634354	4.8161685866169
273	2	-4.52383101281768	-2.34450773572587	-5.98382331389505
274	2	1.66107290614032	-53.2483840288882	-8.20664951486788
275	2	-0.206608241662748	-1.36589662136678	3.18862444336753
276	2	-0.923298435659039	0.745188570390685	-3.164090069601
277	2	-0.963890910070264	-2.68599492612972	2.77464124040632
278	2	0.172214196432977	-2.0821980368193	3.12885736436617
279	2	-2.49046332351609	-6.9269833911069	1.70010689353034
280	2	-2.81112646212713	-4.47190451980531	2.62531250782919
281	2	-2.00109393970967	-3.05961178342076	3.30046260387124
282	2	-1.77507697874389	2.02430699760352	-3.70411288206232
283	2	-1.06527987106505	-2.65153352137441	3.62811918280079
284	2	0.30771637684217	-2.68435181838331	3.59262502325632
285	2	-1.98342771338015	-3.8177112257742	2.4610345564557
286	2	-1.41690585773262	-17.1703428958215	-6.83365290039648
287	2	-1.74498978582585	0.236795927695801	-5.31886880530825
288	2	-2.51248205410011	0.901289524348775	-5.13070114148349
289	2	-0.00125441354710558	-43.483167983717	-8.51328519576039
290	2	1.17171217639894	-43.0855778277931	-3.82203744489983
291	2	3.24793584583816	-53.1915343921829	-0.270923426849805
292	2	0.301997935856752	-57.5328954452107	-6.9089633668485
293	2	1.11435480132507	-3.41829883134863	4.11444937766391
294	2	-3.73595709499391	-2.60957978521728	3.63900870520871
295	2	3.30873820898027	-56.0721297882829	-0.0544072584727534
296	2	-0.203813662865683	-22.8328900921136	6.15273156467118
297	2	0.612547758563361	-61.0634474601442	-9.59426954364213
298	2	0.75817333666752	-2.39399860508215	4.86637571999417
299	2	0.806951234108759	-3.79969308756269	4.54049429931431
300	2	-1.9655399899633	-20.503620922773	-8.68465907632213
301	2	1.22046847931035	-41.661781406637	-7.37728490403256
302	2	2.36476817837273	-55.1505757261573	0.205085292254508
303	2	-0.657207404220205	-33.5093176911362	-7.96314877104687
304	2	-1.870325457295	3.95112385952284	-3.83431727624048
305	2	-1.24150853627892	0.0999771310297212	-4.90232519857201
306	2	2.07781473685527	-56.8197555417872	-8.38135088799988
307	2	0.52943441667266	-2.32960280248586	4.47547981263542
308	2	-3.15560943757875	-1.06075211903046	-5.48562260007445
309	2	-1.10776773823661	-25.4767127917056	-9.61542544573453
310	2	1.14322575429315	-41.5003601504491	-11.6219325171399
311	2	-1.20810952479679	2.54925935308928	-3.04998438243911
312	2	2.4011504739956	-61.2155962854872	-10.378949874561
313	2	3.49805889315337	-68.0288394963437	-11.5028181448576
314	2	-0.425129409499911	-16.1932762700912	0.607825944380217
315	2	2.4429168369909	-53.0371719339422	-4.10877769667443
316	2	-0.706866362355465	-10.1280908948172	-8.03266413358636
317	2	0.928318946383268	-6.68185345753789	4.27183082042309
318	2	-0.686120150740175	-20.5977589347498	1.16412586285173
319	2	-2.51652839999976	-19.3041035177395	-8.52628787715981
320	2	-2.17710387612436	-8.51469258873844	5.64154371491596
321	2	-1.01181685808294	-40.395165115257	-9.03282816169756
322	2	0.659599786004623	-4.31325808016086	4.27078716678156
323	2	-4.63871550737791	2.86172001478843	-4.82675159278295
324	2	-1.56958738433697	1.56817563130767	-3.35962746674323
325	2	-1.61578594107857	2.78685066707644	-3.15910078037553
326	2	0.845372828592023	-2.95117367438434	3.22018859503
327	2	-1.47490545971835	-1.48947623681804	3.45473941095809
328	2	-1.09227963814292	2.03766190789365	-3.57533022555287
329	2	-1.84151933313785	2.23544705421412	-3.40860978642134
330	2	0.607838144101104	-2.50848056370021	3.36708771771938
331	2	-1.41176151587091	-2.19109064985351	3.50361151242846
332	2	-4.081088836933	-15.0594714391336	-5.76591596492695
333	2	-2.07462036763577	0.283510820755483	-4.13502663257925
334	2	-0.607282824929655	0.716910411508216	-3.89759384851771
335	2	2.3516400509347	-57.9066966987091	-9.23241505870504
336	2	-4.24798468030821	-4.70461997964968	-5.63470351068341
337	2	-1.63356334596026	-22.2233422394357	5.23179867315218
338	2	-2.37527517237257	-13.1024505842496	-5.95335298408002
339	2	3.1156901300991	-50.4840338891634	1.44061869741465
340	2	-1.16960820455235	3.40451883868042	-4.92564532237108
341	2	-0.651548104507112	-5.02368523208773	5.08755897006797
342	2	-1.52499100623394	-4.70079249266173	5.50950236616508
343	2	3.77339286749652	-56.2223099537761	0.78993832222622
344	2	3.15008659921118	-59.5022186719736	-0.589636448287725
345	2	-1.66621456179938	-9.72877541702296	6.29506166808653
346	2	0.522689048844081	-29.2542030255513	3.01032076614384
347	2	-0.0759736294909705	-27.4744054410502	-10.4431710889904
348	2	-1.39113170272001	4.13668917056446	-4.85385755337795
349	2	-0.202008636201885	-5.07120458178349	5.20809729249831
350	2	1.15991047498321	-49.9101265160949	-8.99377894482897
351	2	-0.761598016884639	-21.9505644136619	3.83838269329947
352	2	0.115681340508607	-3.31843056214557	5.19614383287353
353	2	-0.0923882310652443	-41.5691310088484	-8.1959193137166
354	2	1.84578459454831	-57.6171072441321	-10.5928328091071
355	2	2.8516312200481	-59.0278401511181	-0.784277550606691
356	2	3.36245828636004	-47.8175958908522	3.30088928148337
357	2	-0.14445620690052	-4.66416530302767	5.75343899247067
358	2	-3.06625271581405	0.80294075420523	-5.78677746781254
359	2	-0.830977965161164	1.90222969888186	-4.46405436380919
360	2	-2.99116282199174	-5.48123332254161	4.64257258125736
361	2	-0.916335150131522	0.799250811773927	-5.44427229834513
362	2	-0.711482395709088	-0.422079301444393	-5.58648293788195
363	2	-2.5297499819313	-5.06273239697383	5.25973052327085
364	2	-1.23922905572757	-21.4734167102372	6.50417520955844
365	2	-1.30568742898343	-12.835619672928	3.22412905921854
366	2	-2.19151603504023	-12.9249431534395	6.56142258408018
367	2	1.31453380566957	-41.6933661855695	4.8297401986169
368	2	-0.623253857052816	-7.75285503295301	7.06724781355967
369	2	-0.898611925339493	-5.8954309391046	5.61432319404981
370	2	1.70283841681475	-43.9864762511134	3.05838230434614
371	2	1.98200568133993	-65.3862206209312	-12.4348170016153
372	2	-0.30184735302709	-24.958324122124	-11.2925121610031
373	2	-0.552036312604039	-8.89725525932234	4.01720097050488
374	2	-3.60255696846275	-5.12225415211937	-6.63927953646496
375	2	-2.16589651622184	0.169728879568297	-5.54907008365722
376	2	-2.31157844619215	-14.693082627128	5.10030088370098
377	2	-1.90991682269038	-6.25065534020583	5.7625502055037
378	2	1.54303537591365	-60.0448108970374	-10.6522383012289
379	2	-2.39847949245258	-15.4165796264086	4.80935542395638
380	2	-3.89123050608947	-2.01579069321114	-7.08816965860265
381	2	-2.71658915064132	-6.13331197788338	6.24173577339754
382	2	0.456096400155727	-3.19919091763607	5.62174351507217
383	2	-3.71235311366982	2.482488315148	-6.02039960044308
384	2	0.350338615462087	-3.44676129850211	5.59600520210283
385	2	0.681964092266334	-5.11946794598878	4.86052103587673
386	2	-3.49752441623702	-2.34545859155225	-5.53727573340501
387	2	-3.33411043479492	-1.02090407083835	-5.65228195944412
388	2	3.21462564550973	-59.6506895961149	-5.95517441175482
389	2	-0.6199990734429	-30.3055431473992	-6.07758241307384
390	2	2.9616801565389	-47.0219458554904	3.9187042177668
391	2	-3.89868064688394	-6.09622276340848	-7.98277607573412
392	2	-2.51170553121627	3.16128748510702	-5.03151257007301
393	2	1.93102146608709	-57.0360252185581	-10.7158546435731
394	2	-0.660635744451268	1.92808076579064	-4.17605525845223
395	2	-1.94480737280522	-19.3166820869608	3.88368674412784
396	2	-1.48696687047858	-4.21969983574947	5.67459616660632
397	2	-3.9102565424151	-6.54954891088552	-10.0786999198578
398	2	-1.62095314268321	-6.05403894078405	4.78130441023818
399	2	2.36184849074243	-46.9059587975621	-0.309726554749365
400	2	-1.67099879537578	2.14868741631466	-5.77804441532699
1	3	-2.97962648226102	-1.03201978434373	-0.562534440426637
2	3	-0.859536681851731	-12.1505936898395	-6.13393645212594
3	3	-1.8495143729817	-11.3468262551276	-0.823181118688098
4	3	0.25087009042295	-17.4581824141927	-4.62853831196744
5	3	-1.12447517959874	-9.92696395968758	-4.18660374672012
6	3	-2.55563360500553	0.292066941450192	-0.369189340632172
7	3	-2.29261591555299	-2.87547123352433	-2.53643205709305
8	3	-2.63670697603379	-2.9288969377056	-1.57838055828673
9	3	-1.76929578568842	-5.76421164379185	-2.3377479214041
10	3	0.931356568403612	-20.5847253872287	-10.4627024123929
11	3	-2.88224379419183	-1.34337867627901	-1.23257471344736
12	3	-0.496095682191913	-1.09818663707176	-0.958037202242284
13	3	-2.65290786583854	-0.15702768059032	-1.88680550370229
14	3	-3.6587989369297	-2.53841542198827	-0.930772667464091
15	3	-1.86536890926142	-0.0693096705530652	-1.96947942259026
16	3	-0.938698434476162	0.0691247843748172	1.64560808695113
17	3	-2.35956467035358	-6.71689495934826	-2.78282515581711
18	3	-1.78984961121509	-0.935063307133641	-1.58400670480297
19	3	-2.83983138901488	-2.76969639831205	-0.864771052584227
20	3	-1.47671693723085	-10.2412438835073	-7.1725226485372
21	3	-1.13239144208864	-0.745150523323273	-1.49971588588132
22	3	-2.97165808282376	-3.8342237228622	-0.583113570820391
23	3	0.24429429111802	-18.7290068155731	-8.96836604093859
24	3	-1.91165256745898	-0.837357700071865	-2.11104355344037
25	3	-1.56971772327043	-13.4885843371082	-5.81638725785334
26	3	-2.10391833377987	-3.52648733641854	0.873854876852232
27	3	-1.77757747266424	-6.79411330656204	-3.80076990727212
28	3	-0.549356966285128	-15.3928810271517	-6.005998802339
29	3	-1.51341111919986	0.190394184102671	-1.07602267868798
30	3	-2.53808252131605	-5.62119127277007	-3.03867394928718
31	3	-1.64117322253402	-2.65476611213193	-0.596541290835762
32	3	-0.81454207277893	-1.37341938034047	1.20647950970591
33	3	-2.3082742236018	-6.88597876113857	-2.90145247300709
34	3	-1.75443047744853	0.519856958743365	-1.08724855140601
35	3	-2.55444766106381	-2.46862323513174	-0.546360378200347
36	3	-2.10841798164238	-1.58510916330519	0.85437896588123
37	3	-2.12501098447437	-1.93235051479813	0.0702338011504795
38	3	-0.417464783669105	1.46360278876234	-1.31864875191395
39	3	-3.69028292582825	1.31720534023966	1.86336846988392
40	3	-2.13248127250069	-0.937209366516365	2.06371106064564
41	3	-2.62683773381618	-2.93536143098499	1.40745585898975
42	3	-2.03114533821946	-1.06669276383603	0.902395549382837
43	3	-2.72465623639838	-2.50503401983286	-0.940291560933447
44	3	-3.00282820344775	-1.69730875892176	-2.44978528772918
45	3	-2.89208171660122	-1.8598197814488	-1.51356853507755
46	3	-1.49111558131086	-17.5509256267194	-3.29947373862323
47	3	0.68895758705111	-21.8061029903022	-10.5637944125855
48	3	-0.675481645059521	-2.79806576971349	0.0864094392491321
49	3	-1.72650305623415	-2.31565110968102	1.3196635443456
50	3	-3.2200862502776	-2.32225164925614	-2.92054236218224
51	3	-1.14997602749659	-12.7857903727222	-6.3268807448847
52	3	-1.07849871813664	-14.6736397935683	-6.54275333277924
53	3	-0.849341585478287	-6.7528979206404	-5.08908608864812
54	3	-0.318309597583744	-4.82581657053506	-2.40416009454751
55	3	-0.985268122753343	-3.77655600283057	-0.904039933382833
56	3	-0.987556442095705	-9.05739502195713	-4.16006431712286
57	3	-3.49702174028664	-2.86179541265949	-7.04262198532968
58	3	-1.46487413170714	-11.443138680006	-7.39047449301534
59	3	-0.510800276149432	-1.32487368031338	2.23975340588605
60	3	-0.910147661035244	-4.08023591063675	-1.91439006190073
61	3	1.85319841005523	-27.9022330559864	-12.0491467647386
62	3	-1.77571023395275	-9.15436623550463	-7.11669476931458
63	3	-1.87391177534878	-8.21631426415497	-3.19259218330565
64	3	-2.27058521508548	-2.36738409042811	-2.60903518109637
65	3	-2.21062342633327	-0.739309337353516	-1.13905841231318
66	3	1.93408481145259	-26.8854750946515	-11.7385324184806
67	3	-0.186623539972784	-16.5982773737045	-4.20305806859632
68	3	-1.93030979789535	-1.41076150292994	1.2930484240743
69	3	-1.07267013080883	-2.73614551965272	-1.65507067235485
70	3	1.88394512435664	-26.8738755867469	-14.4470480659424
71	3	-0.381610130867319	-1.96715230485792	-0.937029411354829
72	3	-1.00468892654607	-7.74557424844066	-3.92187471450133
73	3	0.00215140746929587	-16.7204761266416	-9.25216742717015
74	3	0.10603411247414	-16.5006885383976	-6.29289167451982
75	3	-1.92585415592037	-4.43749046361968	-2.49354987119073
76	3	-0.339682498058781	-18.7488478222964	-3.43634305741402
77	3	0.110178025901728	-1.55695203664412	0.5101201126628
78	3	-0.866148139749314	-2.52197398659229	-1.34840273625536
79	3	0.927025023818552	-22.3179768061395	-10.4800369553985
80	3	-0.666738177746501	-1.0565570588584	1.16788491999558
81	3	-1.28057355847601	-13.092117231683	-6.44051999595866
82	3	0.59454049134734	-23.0240754484536	-14.8233281843071
83	3	-0.401951913354094	-3.02084275921678	-1.10473117658556
84	3	-2.60656543963045	-1.34844624062646	1.17045183282923
85	3	-2.51437476823893	-5.19649977026734	0.609787936827035
86	3	-2.07032974181645	-3.76816038445458	-0.969059715739172
87	3	-1.6364952690474	-3.10712551567543	0.365771013626117
88	3	-2.89458397727774	-5.04587515979216	-4.47323055705874
89	3	-0.821755220112163	-0.67965491178705	-0.318829469756315
90	3	-1.71799462109665	-1.48760822401027	-0.80445973394487
91	3	-0.235194848939041	0.489276708092363	0.0178811756645792
92	3	-2.32147323869251	0.396739123072854	0.619229992108297
93	3	-1.64983455817016	-6.64436387320653	-5.77913601125178
94	3	-0.890309244036457	-1.00585051887907	0.0520637688253846
95	3	-3.56478359898401	-2.09102437756052	-1.4988184734354
96	3	-3.06860619854858	-3.28542880623516	-1.22855502763813
97	3	-1.65613701893885	-6.68135210541829	0.32343549815703
98	3	-0.797248683173707	-10.4070684653423	-2.87858091835508
99	3	-2.14485372549154	0.46065425732586	-0.0190314341684127
100	3	-1.62814297339094	1.00591341772049	0.949567012452908
101	3	-1.81248648876982	-4.1947171992915	-0.416191167335796
102	3	-2.73126957905513	1.16260682113112	0.666432376206376
103	3	-2.68329734093372	0.109418487285562	-0.587414743710731
104	3	-0.485066006890962	-16.575214247512	-9.98920119369546
105	3	0.0209245273249559	-22.5497286212265	-11.3465268087577
106	3	-1.07763590010034	-0.943963185361287	1.15991264146912
107	3	-0.911617968538826	-1.01538639027342	1.23708656560546
108	3	0.218542291936533	-17.6268311224887	-9.30331810861334
109	3	-2.09648742290992	-2.1768132466518	1.96475728364826
110	3	-0.335347400348207	0.0611464633522387	1.60753292131215
111	3	-0.141803642320204	-0.83649752059755	-2.03750557696777
112	3	-2.75778059592376	-4.49371313775649	-3.02444974458537
113	3	-2.51714558285176	-1.09436786032654	-0.0615011282742295
114	3	-0.865068205772588	-0.462945094151804	-2.12117765337918
115	3	-1.35728246105994	-14.7510053999007	-11.362276868792
116	3	-1.80389393499979	-1.42044073589237	-2.92723013121894
117	3	-3.1468727639913	0.0816362635404455	1.54054161618026
118	3	-2.94455611475914	-6.95596092878731	-4.09747098894834
119	3	-1.82267818656201	-8.62471732416949	-5.92768291175751
120	3	0.217173021114648	-0.964528362960711	-1.18904215845085
121	3	-1.60604744644708	-11.9297082173118	-4.95800851039475
122	3	-3.51432955634127	1.40742191581504	0.00494770811081152
123	3	-3.57984664092893	-0.131318628475994	-1.24613889774192
124	3	-2.21143829729523	-10.4944885988467	-3.31872041987679
125	3	-2.26884634700692	0.142598786757191	0.557672319759916
126	3	-0.211917358432882	-15.911332874302	-12.3836447766845
127	3	-0.918519020708318	-1.10886812850672	-0.210528002923019
128	3	-1.90559546799204	-8.48179917977138	-6.25404710597012
129	3	-2.90437437078602	-1.77576651002661	-3.94764248252697
130	3	-1.54656695672204	-0.0495963605058345	1.24209265791561
131	3	0.462714758609694	-20.7824733311758	-9.49024600704758
132	3	0.236333005410318	-19.6943081672612	-12.1601219903865
133	3	0.553356675007495	-17.9126851995387	-10.9278976359838
134	3	1.34191965326255	-25.1336552443429	-14.6242508726141
135	3	-1.10072592317536	-4.91258853133325	-0.344436654932542
136	3	-0.562690631042549	0.685267192313787	-1.95375456140808
137	3	-0.21922475737841	-17.018262143747	-8.75198271439523
138	3	-0.644771441877015	-0.728739822399073	1.18489816713973
139	3	-2.37975818703592	0.859245236880456	-0.906462944556182
140	3	-0.135506775905056	-0.577337579113746	1.04302472244671
141	3	-2.4290827094089	0.581877997732331	-1.05880779656806
142	3	-1.83656086066556	-4.06581606499743	-1.81393397026713
143	3	-0.85482325883823	1.47462253867351	-0.283290575340454
144	3	-2.79719039136192	1.26552983804023	-1.08261509125883
145	3	-2.58194881955632	0.157319506686154	-1.73506939811241
146	3	-2.06406487037946	-8.76643708631023	-5.9023503976776
147	3	-3.52311559458978	1.50674445352562	-1.99371923740108
148	3	-1.33558886881414	-8.89628066899061	-4.88826453351429
149	3	0.873928605903006	-20.9901597863555	-11.8982923643861
150	3	-0.789186329434684	-1.75182307469572	-1.67307820131949
151	3	-2.03033016814488	-9.64976236311194	-6.83843432048872
152	3	-1.50919434392137	-2.46555246567495	1.05594129834901
153	3	-1.12244609237426	-12.4074100651327	-2.67280774121009
154	3	-0.519329805627574	-2.71309797909054	-0.0405217196945003
155	3	-1.58716939917825	-3.98154591985718	-1.79817125788279
156	3	-1.17967837341623	-0.0312048388618986	-1.004779684893
157	3	-0.146079280560545	-0.280393047959181	-1.30235841644268
158	3	-1.27200137971467	-4.54718311419659	-0.991062918106239
159	3	-2.48530923558822	-2.64685263819067	0.356222254312272
160	3	-1.98154271089582	-2.22678872617911	-5.15407983763648
161	3	-1.61556621482498	-1.15362281583845	-1.78129083659577
162	3	-3.48274504239419	-1.03891064138189	0.102220642675573
163	3	-0.839042890311098	-1.63674592483692	2.47070513387011
164	3	-2.77499447707084	-1.4052276759038	-2.82837883101568
165	3	-0.523936716844481	-0.533722222243586	-2.54695110875169
166	3	-1.4138077254896	-15.884821320721	-8.77168179346421
167	3	-0.265548460979356	-4.94478217804649	1.7398740458149
168	3	-1.45662455895984	1.07133110300933	-2.20062551942321
169	3	-1.47975215194694	-11.2890110043532	-7.76775146151425
170	3	-1.49441620680658	-1.69687828867895	-2.33357583299902
171	3	-1.06467587170831	0.640249243619624	-1.52415049765877
172	3	-2.60110564347742	-1.26338395173876	2.36498375821554
173	3	-1.39345174577495	-0.78299976465298	-2.05637105190387
174	3	-0.718328794746469	-0.230762620311612	2.55278824801862
175	3	-3.69553393866457	1.21488716223336	-2.27427065387961
176	3	-2.0247469774557	-6.38812232614535	-1.81960227376846
177	3	-2.18722186850046	-1.50543597488038	1.63593270091461
178	3	-1.89067936004085	-12.1663323965184	-7.17447918664407
179	3	-0.76102017449704	-12.1999800027554	-6.77476032991515
180	3	-0.276575976428368	-0.738105019477752	-2.59327204111199
181	3	-0.0815303661838262	-19.527194523468	-10.1466467529137
182	3	-1.10607763003771	-3.76090706496311	1.01585976439842
183	3	-0.992734662372706	-5.46722171291102	0.603228626913677
184	3	0.141863700794417	-13.1144520125683	-5.75457700171214
185	3	-2.13063409095314	-4.52251643819226	-0.803828832204668
186	3	-0.126343091447065	-2.49653499550618	1.98320734516047
187	3	0.0343792931234441	-1.9721227247798	1.65244084574083
188	3	-2.31739982686455	2.13479409156034	-1.13525877901105
189	3	-2.22933753129275	-1.28951647810739	1.16483997918242
190	3	-0.46478969077591	1.27156372163511	-1.3319200055271
191	3	-1.99555956613648	-0.0440299456442951	-1.51126913742772
192	3	-1.94357835478688	-0.404614195726373	1.89681220125715
193	3	-1.91464919791	-0.347610853255718	1.65709606066944
194	3	-1.20471754906145	-5.80161639621033	0.0393818566123827
195	3	-0.268116842336626	-15.457671232152	-9.13943881469901
196	3	-0.360976554897719	-2.04179917322711	1.11944952966648
197	3	-0.707237497409454	1.54393455234621	-0.804245294694998
198	3	-1.33357900117576	-1.20996300655043	1.32972827005558
199	3	-2.50640613171991	-10.1506181169238	-0.264558843792682
200	3	-0.484174479872902	0.684536780395932	1.52062141135057
201	3	-2.74391547285229	-1.27158960113935	1.03836275704339
202	3	-2.39899178311241	1.32693355688364	-1.27181368699178
203	3	-2.75600155852536	0.0481242558970822	1.99315239469123
204	3	-2.30151141793939	-1.09718628336801	-2.23174266921098
205	3	-4.20653221554231	1.2625588954999	2.17760882775496
206	3	-3.88032397524128	0.0371259982700274	-3.82992307045143
207	3	-2.30899200313844	0.0362848514556546	-1.53266371062155
208	3	-0.0838633250120672	-0.479643691137897	2.03994905635908
209	3	-1.69106886392333	0.281217742979782	-1.70573284078915
210	3	-1.53252590121866	-5.76793312195815	-2.55107296759294
211	3	-1.3832146072327	-4.67098398646545	-2.24633284001425
212	3	-0.627961279683645	-14.3644977347872	-8.40722533755913
213	3	-1.98224665521169	-0.431917347932376	2.87062462251861
214	3	-0.276968896055607	-1.01344514551094	2.36655522883236
215	3	-3.66297192651545	1.84731459681635	-1.48693686024143
216	3	-2.39931633520015	-8.8409282362043	-1.99553282918623
217	3	-2.95535810417339	-8.60963728535735	-1.78569030333083
218	3	-0.949032925423918	-0.952590939565331	0.319750647291971
219	3	-0.112955625959421	-21.8769424871948	-6.3962118588464
220	3	-1.16788757302709	-3.3117443771759	2.21595779511553
221	3	-0.97744005570234	1.46184758449987	-0.579221158660776
222	3	0.253080288755997	-1.28571128253389	1.34116924177099
223	3	-0.721780022749163	-0.689985621532548	1.65251402589435
224	3	-0.188383549217553	-2.31377802673408	0.671522881050045
225	3	-0.662705053879632	-2.01480411672281	0.853278419087747
226	3	-0.827636749595643	-20.4051114558696	-3.45496468725449
227	3	-0.994011072508801	-7.92706880215549	-3.94726271768807
228	3	-0.248832404142432	-0.314603844265515	0.0501087151723041
229	3	-2.952093972638	-4.82262631846803	-3.88460691236353
230	3	-1.57406617763294	0.280183971955215	-0.265508186034899
231	3	-1.84498729698533	0.211854426020025	-1.82868845693543
232	3	-1.28574701376006	-12.8947966916785	-7.47591621072574
233	3	0.888988761852219	-22.7314527414915	-9.48329186200893
234	3	-2.9759693497415	-2.2513894088175	0.464474682418623
235	3	-0.25775302931893	-4.6311611981517	-3.31659386485465
236	3	-0.148104769487102	-22.1381757874563	-9.19606171502603
237	3	-2.06019100047539	0.803262095251537	-1.94668818484499
238	3	-1.90803764296935	-11.240637737388	-6.85657916680174
239	3	-1.78582610991741	-0.799392845729193	-0.385223831130161
240	3	-1.19653186408036	-1.1192189778232	1.78571005554806
241	3	-0.829103371568025	0.664068341932471	-0.775418903158197
242	3	-1.51996745510477	-2.93678486584443	1.60825508099414
243	3	-1.35887355569121	-3.31316720252786	-0.112683440862508
244	3	-1.0077039933196	-1.55890180201032	1.53643548776107
245	3	-0.226402467916055	-23.3615158301014	-11.8739546228651
246	3	-0.411818860155637	-2.08557331714221	-0.866869704605678
247	3	-0.744965808684443	-1.80489516781955	0.113743814951719
248	3	-2.42805276497172	0.114526412655035	-0.368015790127707
249	3	-1.17613843109421	-0.47958912683178	-1.12757505072659
250	3	-2.68090716218155	0.163406231901184	-1.29024649744516
251	3	-2.34189898125185	-0.945348543974918	-0.728963731267605
252	3	-1.91567468089158	0.143371381213297	-1.15481302848435
253	3	-1.13516650782942	-19.0730471623209	-6.77720228622034
254	3	-0.247664719950192	-17.5662261974078	-6.11047370062995
255	3	-1.0572879654653	-0.804179075392068	-1.50283170552163
256	3	-2.45382191151924	-2.45751812196405	-3.61415424052206
257	3	-2.85791490923658	-0.364550933439827	-1.60812237367248
258	3	-2.0925786618679	-4.37423559730754	-3.87456834347532
259	3	-1.00412917080163	-0.266406055086408	-1.87507954865787
260	3	-2.79182481648229	0.15665224642633	0.932217526143468
261	3	-1.60012705588124	-12.7124594750635	-3.68312914679726
262	3	-0.111571670597354	-21.5132906984436	-9.0480325653082
263	3	-1.30634627291185	-2.47628643833826	0.484068416979364
264	3	-0.763384224113477	-0.328479189208026	0.423762313714908
265	3	-2.1907135682513	0.818529215273659	0.225166273477277
266	3	-3.4666730130157	-4.07034580996288	-3.28742674387259
267	3	-0.129609018373855	-1.38609339650696	0.649388738045016
268	3	-0.780788814943979	-0.111147804002038	-0.930944660103194
269	3	-4.04319564491909	-0.701186734974461	-2.6947380474591
270	3	-1.21853062527943	-6.42077819720496	-3.7248970210278
271	3	-1.46581462252212	-2.98066664749996	-0.531171724361317
272	3	0.0951250300929851	-1.41654168200249	0.44290748670544
273	3	-2.22354585771452	-8.1240707322555	-6.57631969961417
274	3	-0.948887336147028	-2.13507577713525	1.13432992623897
275	3	0.210241774094518	-1.09045386330872	1.12942189631322
276	3	-3.04795600777659	1.36859710290312	0.00949339023313822
277	3	-2.82782715752824	-0.27589869003602	-1.22217245590875
278	3	-1.2179463823898	-0.0253935693921375	-0.559708840032485
279	3	-2.70937689789101	-1.31615902281554	-0.708116425245734
280	3	-0.625233950628949	-0.921812585721496	-0.598601222233264
281	3	-0.614605009011872	-18.3830073535976	-11.7482681153261
282	3	-2.22933251253844	-3.47216510963148	-2.36843248894783
283	3	-0.810403312191009	0.269758008651555	1.48440064027427
284	3	-1.27030125907038	-15.7002399698341	-6.64688119702856
285	3	-1.3076164778957	-2.04461157122095	-1.42958646559247
286	3	-0.740323324135243	-10.0450018637918	-5.834715334725
287	3	-2.04545876988249	-3.13634980721703	-1.25277721213469
288	3	-0.545604681148521	0.8128967558591	-0.538029058521341
289	3	-1.81109299591345	1.03541272439659	0.179127798418923
290	3	-2.18445414361557	-1.30417752385301	-0.494687631180519
291	3	-1.20450408365483	-0.607674533017317	0.109704876863518
292	3	-3.32547058144177	0.737816741636153	0.483003160235289
293	3	-2.66150134618755	-3.43990521886174	-1.14354675385341
294	3	-0.440269468756142	-0.989117511828582	0.26737617197295
295	3	-1.68883181873211	-2.62447199215761	-1.06569343420469
296	3	-0.809622786446537	-16.4163012226142	-1.87455057726374
297	3	1.47391175565852	-23.7365765676743	-13.6004459577965
298	3	1.69889409024065	-25.2373065293816	-17.0999343341247
299	3	-1.45566936816342	-4.36154419575666	-2.57084847619406
300	3	-0.798870680299829	1.49548219204648	2.39334715818261
301	3	-2.31365378249604	-2.85380614410534	0.507430750240155
302	3	0.0498460494503869	-8.46563815776233	-0.884548168697525
303	3	-0.232013520079244	-17.7226825802303	-5.73602648745817
304	3	0.263886600015779	-2.92015308039631	0.547225472342117
305	3	-2.45076652603288	0.297711423484281	-3.73657444267245
306	3	-0.474178917020643	-2.50585130329961	-2.28358324063958
307	3	-1.62360899350091	-13.3917123768503	-3.61582970860301
308	3	-2.68638638278461	-7.03693605618245	-5.26539089924699
309	3	0.143955386077629	-22.0716796699817	-9.34497409738752
310	3	-1.51209533041454	-0.55052372390428	-0.234127232619216
311	3	-1.10837372544552	-0.986110726859743	-1.21936683540918
312	3	-1.80970042528365	-0.456642133093868	-2.40964771287221
313	3	-0.201176001620329	-22.5320556830132	-5.66819517405848
314	3	-2.42763393280518	-2.73459888307946	-4.78746819471405
315	3	-1.36980304318278	0.83814683753282	2.57912967658688
316	3	-0.863562873898587	-21.7984838978158	-9.11967667731868
317	3	-0.0138569061737615	-17.9499148534427	-9.20553260557926
318	3	-1.37303919601126	-1.07695510600746	-3.29492080462747
319	3	-3.46465114165286	0.176035592818958	1.03103568397279
320	3	-0.432470665183881	-2.46725385968858	-2.84827753257856
321	3	-1.62476989806036	-1.25279116770614	-3.10709320663448
322	3	-1.37195035554117	-3.52757924197881	-3.07628651085236
323	3	-1.5615484721616	0.606208882071476	2.94007378088166
324	3	-1.33902813372705	-19.4411591115375	-5.09581236416632
325	3	-1.12178247253607	-2.99737519313696	-0.791379669835478
326	3	-0.217458849952298	-1.32880463285194	-1.97721303938945
327	3	-1.87034624383631	-0.456495343308346	1.90702713875845
328	3	-1.9395782105234	-0.654353505307602	1.90850236969961
329	3	-1.51519061792056	-5.72958344271459	0.880392724700411
330	3	-0.830944405800817	-1.98400233112933	3.33478659465529
331	3	-0.345252432420249	-24.7730516915016	-11.0677059363514
332	3	-0.890558557035101	-0.373091643392728	1.55583981937724
333	3	-2.75631593189139	-5.82531958836845	-2.67714962664553
334	3	0.302604480501169	-18.7462324448656	-10.1750744461325
335	3	0.309906462898611	-22.4710918900797	-11.9390065209751
336	3	-0.116061219604536	-1.50018916023545	3.04878020116066
337	3	-1.42685091136173	-0.738910943840504	-2.92706467572464
338	3	-1.53229018567296	-6.10240195564735	-3.69768348760676
339	3	-0.875230859430093	0.670653327973155	2.5682905023489
340	3	-2.26527035748452	-10.3983234082901	-4.09552261908839
341	3	-0.964301770294638	-0.650729437689408	-2.44862575382932
342	3	-0.47747139722233	-1.33018074669704	-2.46799490286076
343	3	-0.64031177771906	-18.0662089889464	-9.12293883019958
344	3	-2.08537418184875	-4.39084918983916	-3.98328027509234
345	3	-2.46357013897373	-5.14185758362407	-2.97097512754124
346	3	-1.28950173474598	-3.3279901704773	-2.01826146362529
347	3	-2.87736244975801	-2.60725489980625	-4.93390409824633
348	3	-1.55074309296567	-3.70034000834985	1.10076641006486
349	3	-1.87432516007253	-0.652645760218444	0.306232267373272
350	3	-1.63876260193477	-0.522397375660686	1.46126406566748
351	3	-1.12542107473204	-18.9084205460138	-6.28806913528076
352	3	-2.0571613140739	-7.1146507500306	-5.20505889725028
353	3	-0.603408383811026	-1.31558614499405	-2.14800007126454
354	3	-4.29519369754967	2.86431282787686	2.70649540985531
355	3	-2.22977133988352	-1.77642132467686	-2.89964837387524
356	3	-2.48517366996231	-7.60409834275878	-3.01912630163947
357	3	-0.833385987744343	-24.4872162215189	-10.8000346550915
358	3	-1.22044447307935	-8.34660490878622	-1.79695777972725
359	3	-0.89308733295111	-0.946604710002601	1.6056245953366
360	3	-2.15222746974106	0.0734368998124608	2.12670933879587
361	3	-0.321156995568673	0.961970744075268	-2.00394171110235
362	3	-2.82141708704342	-4.40461900232442	-0.912704047792229
363	3	-0.513515006615493	-1.00108783557321	2.52149859402917
364	3	-2.70410290431326	-1.35083314225192	0.553706099298725
365	3	-0.467674772486781	1.0407598171804	-1.77901222228573
366	3	-0.75430884419976	0.701850526139143	-1.59457317375953
367	3	-0.112635284000473	-17.6196765239182	-5.09718891402255
368	3	0.520082364538692	-25.3263536588539	-14.1238774537699
369	3	-1.57523389194963	-1.46375261417402	-3.10238886972073
370	3	-0.720879799725812	-0.49757746075747	0.743436217074521
371	3	-2.04221214489091	-1.35918486260138	-1.38155477772182
372	3	-2.79314897199472	-0.781532047746464	-1.89064523168291
373	3	-1.70939994914288	-13.2640972917425	-7.494756817279
374	3	-1.84039339122121	-2.74524095072	-2.77954115321152
375	3	-0.772251935291136	-1.07349106455006	2.15232615410948
376	3	-1.67218510999727	-3.58510831700451	1.83447562896586
377	3	-0.809762959648321	-2.43195024366858	2.25490472095394
378	3	-0.733586365232847	-4.14949817367239	1.10959522418475
379	3	-1.0556525120487	2.21690330387415	-2.00472638429356
380	3	-2.70904928892537	2.71949408963431	-2.38995981987669
381	3	-2.47232413421128	0.386282358135391	-1.62325292731053
382	3	-2.02537837936825	-1.54725216128872	0.466992833766625
383	3	-1.32073258277109	-1.7273215549895	0.840394532306214
384	3	-0.322909889391664	-23.2005596334428	-7.1588250761862
385	3	-1.1391393119881	-1.3869647604335	-1.43169804903545
386	3	-1.16335158636219	-14.312033843483	-8.5555206225296
387	3	-1.37026510715198	-6.56697120152141	-1.91917803464124
388	3	-1.38375399112049	-6.65799247542494	-2.53362171230509
389	3	-1.69828659789923	-14.3155739035693	-5.27055611192861
390	3	0.37643739061601	-20.8004025696261	-9.71816585792246
391	3	-0.801931301144039	0.0421452938449204	-0.310360499490602
392	3	-0.940621538097821	-9.04273226998841	-4.85625393731945
393	3	-0.375898297768698	-7.26276919171258	-2.4387284854673
394	3	-0.870296321290959	-3.38958700478669	0.584468839744285
395	3	-1.43483133512589	-0.521843457194696	-0.670190122022634
396	3	-0.275045697187214	-5.02339134638742	-0.025926930922733
397	3	-0.257760003167139	1.39208662024492	-0.107417294445737
398	3	-1.48112425550909	1.56327510596128	-0.867880466572568
399	3	-0.697146194310655	-2.45892702717947	-0.217167026119865
400	3	-1.50277920410212	-12.5157674358283	-5.95421846940417
1	4	0.00914408395639282	0.303684102252877	-3.66934241135069
2	4	1.05184247720771	-21.503111104162	-14.5873587517556
3	4	1.03101970422785	-26.3729507242679	-13.9215010567374
4	4	3.86609391224407	-39.2586825960388	-16.2840352575111
5	4	3.02086421562874	-43.6934919817252	-17.569159043812
6	4	2.06690965149278	-38.6647837879171	-15.8878430963341
7	4	-1.89557506378784	-14.7072987619355	0.710760907437849
8	4	3.51290029431281	-44.6811040405108	-19.849711141721
9	4	1.87858516102871	-37.9091698365798	-10.0524496796544
10	4	3.16632320656294	-41.8977756162334	-15.5399802592268
11	4	2.99044677732552	-37.848681812806	-14.818071043217
12	4	-1.774431616298	-8.43955761038566	3.22272582961406
13	4	-1.29008620515434	-18.7720670044492	-5.39042716686629
14	4	-2.30229992966767	-10.0231853710068	1.98603366145053
15	4	4.21780132834608	-53.1588177240058	-14.2237844978504
16	4	-0.396961936482865	-15.873036982397	-7.23489781470597
17	4	-1.84135446643947	-13.2732686333427	-8.54782050243299
18	4	-1.44407601140867	-3.34125027322404	3.63774881686381
19	4	-2.17726984707683	-0.48368344272284	3.08774461993543
20	4	-1.70208643797312	0.642153147787523	2.80772890512796
21	4	-0.693127543015061	1.02591653404697	3.01548216553935
22	4	-0.95650017055221	-23.0187649822096	-6.20364775262992
23	4	2.47648548373938	-29.70019195095	-12.7781901922581
24	4	-2.85742339190013	-4.44143861844413	3.31513390276535
25	4	1.63854899471995	-38.9778201485318	-14.2418058130936
26	4	2.63699634397347	-28.7756312204623	-13.9667612284655
27	4	-2.70830359222586	-0.609056388760848	-4.99880156409138
28	4	1.2933102761498	-27.222865104463	-8.06644809373556
29	4	-3.0544830734867	-2.96151013620976	-2.99017201150934
30	4	-3.48010304272589	-4.05050397650121	1.39968577151229
31	4	0.241199168272897	0.223048569361007	-3.10485687602463
32	4	3.15467602631492	-44.9824630534964	-10.1519630859735
33	4	2.97357849480568	-43.7982283414459	-12.383652456608
34	4	-0.832431427720777	-6.74913720422811	-4.94557936088786
35	4	0.0969635953072606	-24.6580985595541	-7.00405364052154
36	4	0.860010784183606	-32.9731711790168	-10.6353382121229
37	4	6.76144542173461	-51.0311755788581	-17.9988147776236
38	4	-1.13136960656323	-0.267779120451545	-4.11376057925882
39	4	-2.94951452246352	-0.40363283948104	4.0889031414863
40	4	1.05568507630171	-36.0829192275464	-10.766244673451
41	4	1.64983878056962	-26.2760773280459	-8.89789725200004
42	4	5.21935925426471	-48.3209686026105	-17.0678270428145
43	4	-1.97015410085253	-5.94940973074383	-5.78463170624138
44	4	1.46126446777391	-30.0215390548888	-14.3374607280638
45	4	3.75431461419064	-44.5395658060095	-17.2440819516739
46	4	5.54151607190197	-46.8255812813717	-18.8295475152537
47	4	-0.275064481090178	-30.9858786250444	-6.70060288002827
48	4	-1.40977965234876	-0.800215733332282	-2.59366676708923
49	4	3.77385221003083	-52.2450190711773	-17.4358475096634
50	4	-1.20452166807984	-20.4033069542749	-3.75414221502689
51	4	-1.36239697744463	-1.20642579635781	-2.9223328150182
52	4	-1.79938140881014	0.709225077083288	-3.90801218508568
53	4	-1.48679508342876	-22.0663075448335	-1.49426236515624
54	4	-0.903193111394887	0.935505150737371	-2.92563733425392
55	4	0.785540939788281	-38.9076866506946	-14.027780294124
56	4	1.80083181193359	-32.7748154626948	-12.5115622528658
57	4	1.76632222457139	-30.5131530366277	-5.05167400009266
58	4	-0.421874161162231	1.64071267870661	-3.28304746492879
59	4	-0.289052304562017	-19.4964124438044	-14.8319508741037
60	4	1.01560632899085	-32.5240312913303	-12.8304892058195
61	4	-2.3829872892497	-9.55163906337071	1.75183631973412
62	4	0.703748556756101	-20.7433965242165	-13.5254304431969
63	4	0.964720322615112	-26.3541541869845	-14.3362429107441
64	4	-0.168057939343879	-10.4021700996179	-9.57228154447444
65	4	3.26230471066981	-48.9306317500049	-20.0625955365376
66	4	-2.94220183762344	-4.42684637335347	-6.85226057292011
67	4	-0.0810803482038993	-24.9502357382243	-8.4001889660259
68	4	-3.90087236861904	-3.22108264985025	-3.78186905613197
69	4	-2.98093953495744	-0.741418890519393	4.85684117412049
70	4	1.8588670948434	-37.5965951558821	-13.0198178464473
71	4	-0.299897566707256	-29.4712132767723	-14.1343909962009
72	4	-1.12205675328403	-1.49219166340697	4.101835678206
73	4	-3.62345953743034	-0.623327997133716	4.60012133438195
74	4	-2.46882610097053	0.87567965830711	4.60892396906084
75	4	0.725373275634872	-29.9187711682641	-15.2043641502656
76	4	2.05909334454905	-33.8759343134091	-4.66248764101148
77	4	1.69662893260015	-20.1615801546426	-11.276165238298
78	4	-2.17931196707614	-2.61250133784243	4.01265088970371
79	4	-1.49824202566089	-30.727327040632	-4.77333142983418
80	4	2.21420806437065	-28.4974073099288	-10.2520993412496
81	4	2.63443479076316	-43.2020370521181	-16.5484858635307
82	4	1.93732763063737	-31.4876674485475	-8.69408876871142
83	4	-3.54789940836276	-3.18079331037901	-2.99540250050176
84	4	-2.25983403417238	2.04568886384353	-2.42076526901951
85	4	1.13405778289659	-32.2026192572481	-13.7308500848947
86	4	-2.55631706748104	-7.86483119291108	-7.28920977409163
87	4	0.213459574540191	0.86941489375523	-5.1374794066588
88	4	-0.123023896705866	-0.45551531548013	-4.26680206739948
89	4	2.80182175756811	-42.4081708664632	-15.3887597390223
90	4	3.49835301505851	-49.5709396159849	-18.1253819565619
91	4	2.24180237289367	-41.5698898610625	-19.3831169010029
92	4	-0.77039052693743	0.234692560775538	-4.77304420676841
93	4	1.84246719577013	-29.1999781195594	-16.8394145727819
94	4	-0.831090743967274	-13.857797351067	-8.16735629292356
95	4	1.00368953080451	-28.2097119355651	-14.917768347586
96	4	-1.02033422553362	0.186266353554512	5.11394179263577
97	4	1.47417677299046	-38.6800575511836	-10.5552408044637
98	4	2.09258949722791	-36.6327114093073	-10.5080867091437
99	4	2.04339180090323	-36.6071547483484	-13.4456403946452
100	4	-2.12415793700601	-18.0994431378436	0.217901992082456
101	4	2.83429495307552	-48.4428459844424	-18.664581310897
102	4	-2.06609024725178	-7.04070280024095	-6.78838572581369
103	4	-0.958468362695852	-9.39813162128539	-8.40805892882565
104	4	-0.249390839748275	1.69830122432752	-5.88620146981264
105	4	-2.97630418618185	1.41234838606899	-5.45516470606291
106	4	-4.01438843977801	-4.73477066416628	6.3212546716192
107	4	-1.07474110271667	-25.1751344044132	-8.77977384480621
108	4	2.36987312338735	-40.2990839739003	-10.6245171704238
109	4	-2.36941359921046	-6.56698660205213	1.17091644764537
110	4	-2.19997182617831	-15.2504612826865	-2.00587012085609
111	4	0.937625554689132	-28.5737378336968	-6.88424000822713
112	4	-1.91930708817301	-2.15563643589426	3.9572621688077
113	4	1.96274803123315	-39.9279615871819	-11.5967708754632
114	4	4.02489969436926	-57.6557109110833	-13.9932197407194
115	4	1.14857645511103	-31.9435985289035	-8.80796188080125
116	4	-2.03687729095632	-5.16458606139827	2.48648587467138
117	4	-0.594641313339676	-22.5283277370369	-12.2109499836924
118	4	0.164195695750785	-10.5625697625458	-0.878679125012951
119	4	1.33765338845992	-32.4723183175171	-16.565737364807
120	4	1.04306396386404	-24.3810539607236	-3.79893074228602
121	4	3.75361768669516	-43.7399813826141	-15.9285841838077
122	4	-2.67261185714134	-14.0824667781135	-7.54162631797726
123	4	-2.34482758749487	1.52131192238295	-3.21657193615386
124	4	-3.82880718609962	-6.93841603580327	-4.36643779183731
125	4	-1.26227021756411	-0.847297337457903	2.93122692665864
126	4	-3.04127452007408	1.58874638926377	2.96028974679438
127	4	2.21661787217992	-36.1099781872508	-11.5057031692857
128	4	3.72928856387135	-45.0682152297716	-17.5696937722165
129	4	-0.885298163205608	-1.03160721035456	-4.64226076538007
130	4	-0.138712866058073	-24.2525826495222	-7.53149385387957
131	4	3.66138369485675	-40.4592234938659	-15.4178021784367
132	4	-2.42028354145128	-10.5377960310425	1.53144130684893
133	4	-0.374811794956181	-31.2824003298948	-7.65509237520476
134	4	1.90512648550671	-41.775976810131	-11.2044105594877
135	4	0.187952797485828	-38.5129835899512	-11.6056108834387
136	4	-0.0516973764534782	-35.5929048678777	-7.05274428796902
137	4	0.0599194802573403	-3.24033743846872	2.19006134531657
138	4	-2.81119093991543	-4.14258598448056	3.07363745533798
139	4	-1.1221068760758	-1.53680413463703	3.71974935347556
140	4	-3.08526706389264	1.74256770203763	-2.57554067061584
141	4	0.896030854452325	-25.6940585354039	-13.5114218873436
142	4	-2.8415556399532	-3.39892586907621	3.51471060716045
143	4	1.86835395741686	-36.2475921717842	-6.5646280373964
144	4	0.776253925117158	-16.0037208472665	-7.35430911790957
145	4	3.32163113045176	-35.928541229479	-16.170627766968
146	4	0.717287295184497	-22.9332643160515	-3.90987644967159
147	4	1.26056647281792	-24.2400006626039	-4.50488954724123
148	4	3.52900130241096	-47.697510658971	-16.6078068418977
149	4	-1.41144930484823	-18.6561673251823	-11.5187162417853
150	4	-2.40111045179543	-1.45994253731896	3.72363253203685
151	4	-3.4353981812686	-1.2624166452275	4.82932282821735
152	4	-1.64249359770235	-11.9218607269809	-3.76005070195153
153	4	-0.593086001295658	-12.6462896077955	-6.51660544376256
154	4	-2.15955755879863	-20.9553371524391	2.83829464917234
155	4	3.22697342083726	-37.3976850530506	-7.07302312010727
156	4	-2.34089851390794	-6.72474740435497	-3.60629697374248
157	4	-2.66068222346241	1.68194410806425	-3.29543934452965
158	4	1.80616694276076	-42.3743395994459	-6.09418685228147
159	4	-0.688074608862745	1.21221249589594	-2.92383651973646
160	4	-3.59445280057221	-2.44823829718276	3.77142041430832
161	4	1.02740259160237	-8.99196107081027	-3.53008696841173
162	4	-2.38941309885421	1.30322198750417	3.98873391674765
163	4	-2.18127869407439	-18.0073840269871	-6.68005029279347
164	4	-3.84118056816077	-6.44086261108495	2.54481331609261
165	4	-3.93139761268777	0.465791658844217	4.90764525027724
166	4	-0.98459301816476	-25.1325286625291	-9.86183337091596
167	4	0.624069791293964	-31.5283819762052	-3.36541322366979
168	4	-0.204830219299556	-30.5074037613485	-7.70045075049597
169	4	-2.69826492749707	-6.77826593604709	0.886856936546671
170	4	-1.77753261787289	-0.180555954990344	4.00625341150485
171	4	-0.392960761093382	-23.107687256102	-7.99535788002444
172	4	-0.137367441611072	-22.0378573934347	-3.50269360989669
173	4	-3.52137203535166	-11.8243517660875	-3.96233689661845
174	4	-1.62760395268121	-32.4896277916677	-10.4839553114629
175	4	-0.727767371293511	-0.027580769013852	2.85209065161113
176	4	-1.01198082259439	-17.3553295724158	-0.719225993165641
177	4	-3.18881705931634	-11.1504354689163	0.0950810541657249
178	4	1.29711643429769	-18.1491744484266	-4.8048387693381
179	4	-3.40313868714975	-1.6856873781561	-3.96695737615915
180	4	1.42204026468999	-36.1845862077571	-14.9163329130599
181	4	1.58977738251428	-37.823906315659	-7.99822537733603
182	4	-4.44440926294118	-2.54789434937053	-3.42579501510012
183	4	1.47144736194783	-46.1118273760905	-9.93208860413118
184	4	-2.71604904905412	-3.81202330305177	-2.51456515955976
185	4	-0.293328539676183	0.88773667997372	-2.96324239828531
186	4	0.791105175122569	-33.58469184243	-12.375582853361
187	4	-2.48237320708851	-14.8074659149503	1.2469066624578
188	4	2.07340342165783	-24.9126372816848	-8.84188883863313
189	4	-1.70024056036227	-23.003001310479	-7.05914415249376
190	4	1.23478725433265	-33.5641781085604	-12.6955067896707
191	4	1.8126026002883	-23.9444225198723	-6.56188413076042
192	4	2.11361481251154	-33.5611026236637	-7.55585035899214
193	4	-3.83711134735427	-9.78948612702682	0.140242051592055
194	4	-2.76670606431395	-4.30096757435516	-4.0057429306901
195	4	-1.20281512788178	-9.7099876149469	0.0704628136860224
196	4	-3.30816104957007	-2.99916785743013	1.71381555140674
197	4	0.475202129365233	-19.988380302676	-8.82471490155961
198	4	-3.30913398040399	-0.661945419819597	-3.17906978390967
199	4	0.0079851385662607	-27.098466692005	-0.878768129588254
200	4	-3.42670449615534	-0.878894803171763	-1.98848842412903
201	4	-1.80114780294172	-0.970893806793887	2.21548899116515
202	4	-0.990909978175389	1.4246012168713	-2.1284717278235
203	4	-1.53705968959618	-1.50837893494846	2.90772155626572
204	4	-3.91877939405988	-3.60220088678277	1.95973568132338
205	4	2.25838772315173	-42.6442854901162	-13.0604319000115
206	4	-2.52404901688617	-13.7122702081778	-0.4041513270787
207	4	-3.26956028495593	-3.32742241482018	2.40233755428745
208	4	-0.741362906124049	-26.2252132256781	-5.67105719476574
209	4	-1.10749736148301	2.66090377355566	-2.869295089017
210	4	-0.199378931288256	-2.53625915068919	3.21773542513674
211	4	-3.03360061638875	-6.39442504876347	3.60080009177535
212	4	1.4975615272922	-33.0823794068004	-14.837925488356
213	4	1.99985495381144	-31.9342091046862	-11.9216641690479
214	4	-2.47281843000497	-0.0545546268829705	-5.4443331009962
215	4	-0.584741434935841	0.910435878572513	-4.15147937973033
216	4	-2.89053290248882	2.58226248823339	-4.74210079313805
217	4	-0.139321686003785	-20.8955678050057	-11.1140465393703
218	4	-3.07473827046609	2.76593122500008	-3.89881642639576
219	4	0.545129489221831	-24.20273638719	-9.12853875262736
220	4	-4.01809105358469	2.12911879773683	-5.38697381438872
221	4	1.12532842656696	-42.1916275055389	-14.0626189186967
222	4	4.37878623145478	-40.8650028747766	-11.1539953691542
223	4	3.23245559275775	-44.4734794231672	-15.3534292973804
224	4	-0.706574100286456	-20.8600027463532	-5.44139461451199
225	4	-1.84795453710613	1.88667334910277	-2.29328599523221
226	4	-2.14127413018826	-0.707233806490095	4.41639062865498
227	4	2.84843565667866	-42.4613318119846	-8.81667074343672
228	4	-3.82397295499055	4.71285526394505	-1.82244959472329
229	4	-4.34642042484715	3.20334799421639	-1.9696626346829
230	4	-0.49230304421464	-29.280752835872	-5.27047307145392
231	4	3.0191580257361	-40.2302267305094	-10.902057993124
232	4	5.98180864571627	-52.3042642675369	-14.2165948534201
233	4	3.90995554374798	-47.0662563033084	-16.0599858874812
234	4	4.99137087245103	-55.5248993414551	-4.77071636077129
235	4	3.51748693536017	-42.828294625425	-8.03517768853277
236	4	5.68161396779488	-50.5974586606062	-14.2553458790056
237	4	-0.135626486000441	-1.10212175001982	2.12326727753056
238	4	-0.885106463725861	0.384606388406333	-3.05272910168371
239	4	5.47915700647272	-56.8975756321423	-13.444213787935
240	4	6.62233337135743	-54.7045204504233	-16.2311332632414
241	4	-2.18116022125619	-3.99100341244931	-3.82900320356469
242	4	2.42323783597261	-45.8604564768581	-18.7435251123639
243	4	-1.98793460095637	-15.5560567523813	-10.2337807699813
244	4	2.29638007210678	-38.3841332284443	-25.2274450742742
245	4	-0.665945650141497	-25.2165547898077	-17.5232935066698
246	4	-3.72769632567074	-7.31642503763853	-4.36575124219386
247	4	-3.65476227371934	-9.04090699693007	-4.2147181021638
248	4	-2.59479445826266	-6.28702369906681	-3.6280718994322
249	4	-0.00383067412221062	-37.7797258142611	-16.0747414124012
250	4	-1.45436412615102	-20.3564107544149	-7.74142405846205
251	4	-3.24062710715464	-5.27129692952554	-2.23359269716084
252	4	0.268331098853141	-36.2091876936526	-13.6168233709548
253	4	3.7821192211915	-45.934840487577	-14.7414239143159
254	4	-3.57881859247793	-16.9527163980018	-0.281035201863543
255	4	0.702197074261006	-32.2209379038438	-8.95877302962415
256	4	0.815920734905183	-33.9788556053091	-9.44129104636822
257	4	1.91490335147286	-35.212358424179	-12.2538153476838
258	4	-2.35308067820209	-0.541241859933114	-1.24422991169435
259	4	2.85375891274532	-54.6953476881205	-15.7012876195191
260	4	-3.19206369606238	-0.169690072438198	0.395051267967148
261	4	-1.58955192802433	-0.925703036522734	0.570640316330505
262	4	-2.28389012849181	-22.0109811072763	-2.09425751158864
263	4	-2.34102549798252	-11.0202114006159	-1.74023528425921
264	4	-1.49208857537768	2.10988652571544	2.63750518099085
265	4	2.3216009693726	-43.7221759408742	-14.9051614155244
266	4	-3.50504178913964	-5.04696420130598	-2.73102648312259
267	4	2.20441875514206	-35.0291860032599	-11.9420032903728
268	4	-4.39428193536302	-4.02071647246207	-1.3238165398038
269	4	5.05121275005057	-59.0509549451763	-9.78902642787508
270	4	-1.41909447981126	1.64078734473715	3.9695912136132
271	4	3.71477051503714	-47.7227503527034	-15.6208202728819
272	4	-0.835202629371193	-24.1767713376658	-8.91996165483834
273	4	1.57809409422614	-38.1553179590274	-8.57228231505419
274	4	-0.284740759725046	1.13772256048941	-2.17114748732534
275	4	1.13654501736961	-33.7825200954808	-8.2411286768974
276	4	0.123292188185734	-35.5558808022428	-5.19771675630436
277	4	-1.34781353277183	-5.10868075007764	2.4604695319442
278	4	-1.95085673581877	-0.235837538481901	2.36760843761718
279	4	-2.22127872092813	-12.3089619069506	-2.71755689502298
280	4	3.44549324395423	-37.4864764739465	-9.228016443025
281	4	4.44127499564562	-50.9982419838521	-13.5708700789055
282	4	5.76322476403784	-64.2232451007417	-13.4399825500523
283	4	2.00482284473591	-43.2377414248501	-14.2819038446442
284	4	2.43132276339945	-25.0969394022945	-7.7477712195505
285	4	5.97112412516004	-61.0438965878169	-12.0912408123504
286	4	-1.31761145082988	-1.76204500106442	4.05684410240352
287	4	1.40513279742103	-44.8007829235382	-10.6813377943518
288	4	-0.669826072893939	-0.557057091931307	4.31789100716839
289	4	3.04448124035562	-49.464201187666	-20.9991497255622
290	4	-0.80291025693667	-2.83869046249271	-4.81570078210442
291	4	0.220464325775471	-21.4210235657068	-13.2906733811707
292	4	-0.272350778156884	-1.29991042384392	5.61924784801101
293	4	2.80715858727776	-38.0905997793658	-14.4023498085064
294	4	2.24123176951352	-31.6790350897499	-8.94810826418228
295	4	-3.24082339455311	-7.41432374339388	-4.38203828384147
296	4	-2.68753358863925	-9.93773564517175	-0.853328256321317
297	4	-2.66664335547357	-1.3672861009908	3.6621140034581
298	4	3.38202035346343	-46.0308211759767	-12.563858938046
299	4	2.62640563829075	-38.1647222109497	-20.289217735952
300	4	-3.33918067114116	-1.63433289346563	-1.42784151528758
301	4	-1.82794429126952	-18.0915757898147	0.318939148850956
302	4	0.949155484638787	-20.71775857182	-1.4716072747451
303	4	2.18379571047546	-18.2100072338576	0.0850453850468319
304	4	-0.298285513072129	-1.88044305575637	4.44446588341453
305	4	5.28236571021006	-54.5265266831234	-8.49391660399337
306	4	-1.95942619739988	-10.1960996535339	-2.94060217030448
307	4	4.29919985691893	-47.6950907179856	-13.5169451354205
308	4	1.63269694956975	-25.211874413304	-3.56196347665671
309	4	-0.251129332642965	-34.8137600160748	-6.12149378785168
310	4	2.67909445350743	-33.3864463717677	-11.8873775523559
311	4	1.35746805172682	-32.5589339650757	-6.79132035855252
312	4	1.54107031084411	-32.3509779784865	-4.96569346503709
313	4	-0.399300934733799	-0.314437940112954	-4.01484514169896
314	4	-3.29041013006605	-9.72832897349961	2.87659605229476
315	4	-2.30458746734994	-3.6212288116424	1.73917923200867
316	4	-0.67816170695836	-11.2675184565764	-2.51528988922916
317	4	1.74320151971563	-40.4280187750803	-11.8398315153586
318	4	-3.23441302975466	-3.97627274164812	4.41158009599648
319	4	-3.18122730993822	-1.79499566087646	-4.12312138495169
320	4	-0.0389545317603448	-22.0696682604444	0.990169610409053
321	4	-1.76821198155608	-18.0376831822763	-4.24537126882373
322	4	-2.13773226426858	-1.27455565103635	2.28456453852268
323	4	2.03684622385856	-27.4940919741779	-10.0866771648282
324	4	-1.24491671181121	-1.52468940205696	-4.77022869623924
325	4	-0.0844815609835125	-32.194537462287	-3.3601265417345
326	4	-2.88602441868285	0.334982175006682	-3.82245455409999
327	4	-1.93033791108152	-19.2142197744862	-0.165024450115475
328	4	2.77871323599906	-46.3931569384918	-15.0433152442139
329	4	-3.66944007519319	-5.00651863938787	-2.5780023153772
330	4	2.75347004772674	-43.9948781797102	-13.3989775320359
331	4	-3.04310299565212	-1.72506932130121	-2.82899233490841
332	4	-4.47622914196518	0.14863300059489	-3.11988867335369
333	4	-4.08507160220846	-5.50354046751723	3.89072499812219
334	4	-3.14787633504972	-4.24181474968655	-3.66146458688531
335	4	-1.35070733237147	-18.1831960010352	-10.8892716704508
336	4	-3.32251696325345	-2.5294180956849	-3.88989480363195
337	4	-3.94450769370394	-2.35667493114009	0.427053729574406
338	4	0.302766688074605	-33.6631970524789	-12.1256875693383
339	4	-0.305744768813488	0.26476159848353	-1.88915840456863
340	4	1.56298432974828	-42.0959260539617	-13.000352443709
341	4	-3.21493212606466	-2.76793422488156	-3.80721827813862
342	4	-2.65431643595188	-9.0701367774154	-5.39483763699532
343	4	1.48547530974656	-26.9005239582621	-8.74049549955262
344	4	3.23747172566249	-37.1296639886913	-12.3245555205914
345	4	2.14654732501485	-39.5986114385527	-15.6141229764312
346	4	3.15600170340744	-53.5282387252444	-11.8128158613565
347	4	-0.536840604959164	-20.3565735282779	-2.64316260343358
348	4	-2.97667238225028	-6.29300714770581	0.992037924405132
349	4	-4.12539229083889	-12.5232639297602	-2.85938508766636
350	4	-4.73118357732585	-3.78226006141739	2.11783828430871
351	4	1.70573747362325	-24.7229148126819	-9.82604347949935
352	4	-2.75993790181592	-11.1793878945037	-0.320354735062117
353	4	-0.665358648949889	-1.14275335943874	3.18820107443621
354	4	1.215972890734	-26.4613305754733	-12.2217760950935
355	4	-0.813164809229595	-0.55564728562984	-3.68536073779442
356	4	-1.97515400151909	-0.823848034109643	4.89118167603791
357	4	-2.33232267539808	-18.0561729705028	1.6819150122327
358	4	0.742285207640336	-34.5167068951176	-16.4167770909046
359	4	-1.38403282959207	-22.6381468031896	-5.91015911535164
360	4	-1.35817218788935	1.64603375119964	-3.76824765592854
361	4	0.1165539379786	-30.9434365012429	-14.0578000199711
362	4	1.70153238040152	-17.9646909940707	-5.51465081225589
363	4	4.32298541624789	-46.933968800768	-16.7820300243358
364	4	-1.43297258329396	-5.48609067487906	0.30474848006707
365	4	-3.72446863902673	-6.32160017085695	-1.92428833208326
366	4	-3.98532593539722	-0.148858313405585	-1.81650079607741
367	4	-0.297172777294891	-0.0551889351123512	-1.59292895316433
368	4	2.42516155314108	-38.8732912503473	-19.7796598422306
369	4	-0.482714032863705	1.46622987967344	-3.94926435667546
370	4	-3.4896907046367	-5.14822528188149	3.88916718524017
371	4	4.54710353344389	-45.403744578164	-19.1501361058484
372	4	3.15762718805555	-20.0181710725966	-7.55177941485037
373	4	-2.93034839594261	-2.09652986676526	-2.53945984191783
374	4	1.5952983873539	-36.9976896925586	-9.4188493497791
375	4	2.144950798115	-27.5035796323783	-8.95836808429824
376	4	-3.68530406730957	-1.07014176720811	-4.94223567908917
377	4	-3.2897372550646	-10.4432194228948	2.77835186738183
378	4	0.492457640516167	-31.4368176292712	-2.88017036072999
379	4	-0.980869793458586	-23.4016520868947	-3.34430439870771
380	4	-2.16296818960939	-14.272455793642	3.22441041611985
381	4	-2.15796469818789	0.366382146378244	-3.16546536173566
382	4	-3.65852345932638	-7.65011775005139	4.61491972483719
383	4	-3.61734748200225	-3.64496407623876	3.99423016806939
384	4	4.20271374187448	-46.8947531560031	-14.063466701547
385	4	-2.83435650017687	-15.7770763947196	-0.305999708259516
386	4	0.439904077424257	-31.2120704416374	-3.56495480311478
387	4	3.34840551570235	-42.7223894884878	-9.54576699099135
388	4	1.81865988424471	-27.7890860056632	-6.77994133751676
389	4	-3.50005559751251	4.89619236417254	-2.96764424326614
390	4	-3.00493620167598	-14.5359987787473	1.28442643250395
391	4	-3.94641143476286	-1.87010985219702	3.4909447126749
392	4	1.65910783543981	-32.4315611064791	-9.52590380232353
393	4	1.98892183213494	-40.5621562987687	-10.9551929101375
394	4	1.57513453993757	-25.1042191875459	-8.98221264116742
395	4	-3.68019626597889	-6.10630808951748	-4.48442145515221
396	4	1.70858357252208	-44.0900450233807	-13.4773070301804
397	4	-1.9088468843557	-0.279605136423298	1.62025383306497
398	4	-4.51131271524676	-6.17015562008727	0.447559647840572
399	4	0.604210488102727	-31.0618525532192	-11.6957532104601
400	4	-2.29744296029407	1.00569436522191	-5.09634167288066
1	5	0.563694350495447	-15.3262445890156	-16.4744705198867
2	5	0.987027758332935	-15.2154201396091	-19.9223446509829
3	5	0.546186944675687	-14.271718572789	-16.2482653273392
4	5	0.167488995508694	-14.3270347013247	-7.12042991647019
5	5	0.63065057478197	-15.6504305399391	-24.3922370965009
6	5	0.395926564862134	-11.3726056197687	-19.2371829572981
7	5	-0.626529909511956	-5.17873686882896	0.433143515525811
8	5	-0.537661109049403	-13.1715829006583	-25.8434212630053
9	5	0.625278555590076	-17.1613627074437	-14.8182544314486
10	5	1.37278199581757	-24.2508663916388	-15.6959883989947
11	5	1.09543604586185	-21.8979959782439	-24.0502510199408
12	5	1.34738557751453	-25.1608061897101	-19.8334448660527
13	5	1.08439461421652	-19.3316885860662	-21.9768664063622
14	5	-0.0439633341805024	-16.7213768874612	-8.13500749365171
15	5	0.333785247323615	-14.9715968818391	-11.464830317607
16	5	-0.200767595413888	-16.5597789363378	-10.9984704909506
17	5	0.74432980361763	-22.1467416311415	-13.3735461248811
18	5	0.490239580341366	-18.9740532494294	-22.2373919513872
19	5	0.303694539631283	-21.0924860915378	-18.1479092471435
20	5	-0.513094463836322	-2.61066997457024	1.66256259347438
21	5	-0.253718072128675	-3.57617602973497	-6.54851158578265
22	5	-1.34756695285009	-5.83236918884328	0.986371805007579
23	5	1.28901346714282	-18.8535238589718	-20.5549493761223
24	5	-0.545442746351476	-7.58533758971374	-13.4272734878997
25	5	0.352204604470762	-11.2518376148596	-15.5880071761462
26	5	0.861340071359807	-20.5976453984605	-10.6744946487362
27	5	0.0337740434069	-22.6017097840484	-11.3541902059833
28	5	-0.237476788974803	-9.48932638179654	-14.0528457388753
29	5	0.0358260085981785	-10.4437667691423	-0.469584901778173
30	5	1.09184031472023	-22.5746412241885	-9.20565374364453
31	5	-0.521221909973756	-8.05651839804347	4.04649055624225
32	5	1.9544448376657	-30.651159810806	-15.7334062805112
33	5	-0.370367974384995	-1.89083070119529	4.43879491930721
34	5	-0.988246885524064	-8.95551111535223	1.09539496067189
35	5	0.539797740401168	-19.358374915656	-6.71502915610374
36	5	-0.0203915483095966	-12.7264876632384	-1.10789539756431
37	5	0.997964983289081	-4.73389809394606	3.92882524110064
38	5	-0.352843081472255	-13.2085631127075	-1.51066675210343
39	5	1.76747793637095	-22.5963720144532	-23.3087785041679
40	5	1.74485961058281	-29.9194518829986	-14.513847175768
41	5	2.59352069621369	-29.2966385830355	-14.126698479906
42	5	2.5534714707878	-22.9648696793704	-22.3702187990649
43	5	1.8976690987302	-19.113216716881	-22.1843444781875
44	5	1.31126224913509	-24.3826318223579	-10.4935091734495
45	5	2.54180330021063	-25.9553821226902	-27.8419807751483
46	5	1.08688328050204	-23.1718821727111	-22.3697252612625
47	5	-0.136996231973837	-6.26046772156036	-9.86551946521155
48	5	1.72395852345029	-30.0108514873304	-16.682389644274
49	5	1.31290438097686	-28.5119824013414	-18.3802152324497
50	5	0.94032984358657	-15.7041731546229	-18.9135314197409
51	5	1.44346235060399	-29.9688808168498	-16.3435048274242
52	5	1.00389201981011	-29.3676932891388	-18.894291611225
53	5	0.850158938214026	-26.3409279440907	-19.1942273335787
54	5	1.2136105638692	-26.5225445180835	-18.43705742996
55	5	-1.95169155897468	-1.06576879735163	-6.30557300415243
56	5	0.507238402459988	-8.92380699811367	0.552915142897781
57	5	0.961151804514609	-19.7861412084359	-18.6104752960691
58	5	0.315253107829479	-11.6691606558862	-1.29289280232747
59	5	0.531192224617734	-17.9532634945444	-20.3956655908703
60	5	2.40862744900175	-29.0828233401622	-14.3433364290448
61	5	-1.35516284103599	-0.122695805916625	-2.32238277790648
62	5	1.17729315215034	-21.5281079882886	-21.8289291599156
63	5	1.18115199715949	-23.5463706020621	-11.2524866126822
64	5	1.8083499047779	-22.0858972516254	-23.5705011542507
65	5	0.601590891817235	-9.43088381508143	-15.7336699996962
66	5	1.5951144756028	-27.0698499444189	-13.4609631608846
67	5	0.0699065969249635	-0.798969762072495	3.98804335395702
68	5	0.540519641685765	-17.3643954664241	-21.3489162825243
69	5	-0.434567369170239	-22.6875343203612	-11.8442015864399
70	5	3.12517579089915	-25.2721055111416	-26.8094014751242
71	5	1.60669233470236	-30.0759775518884	-16.8797432658471
72	5	1.96653803428959	-22.5520427371451	-24.2474426750457
73	5	0.143978585594388	-2.0937189256306	4.80777567557276
74	5	1.65925399176211	-24.4676410247596	-26.2228102772069
75	5	0.399677602956328	-12.0668508441218	-14.6756216395202
76	5	-0.873995097496975	0.283670382469606	2.92761095087747
77	5	-0.774539750073705	0.547476944381551	3.05503718935023
78	5	0.951118766648011	-23.5090865801706	-12.2859730965945
79	5	-0.266168750851455	-3.25794613359484	0.132487517097153
80	5	-0.561518473815274	-7.84768303592089	-2.98747390863085
81	5	-0.794559291749812	-2.99356834057268	-3.63177876581185
82	5	0.0583255761027086	-26.6382640510296	-15.2553548803243
83	5	-1.35007118352487	-1.75361155724612	-6.7182518927936
84	5	0.472901053653267	-21.1427236064536	-13.7222895246219
85	5	0.770311486593221	-23.5786794222569	-18.1639963247759
86	5	1.11103433764055	-20.0234216339632	-23.886966745855
87	5	2.64516848048508	-23.455807640482	-25.7804504048088
88	5	2.88340943444517	-21.6326503938534	-23.6043534829546
89	5	2.39276001290863	-23.5659627109929	-28.5479896926732
90	5	2.23713377779328	-23.1649403211997	-25.5005357380446
91	5	-1.38860908535416	-10.8757170500964	-2.20553570635084
92	5	0.683899227637913	0.448185068046669	-5.47217439015906
93	5	1.61392115898923	-27.2162090692965	-18.521129957194
94	5	1.19335970563625	-23.7681835062781	-15.909496969148
95	5	0.952975255119292	-5.32622957567868	-1.3352441569872
96	5	1.24843468284304	-28.0054000774885	-17.4026463036825
97	5	1.78890421050013	-20.5563899129875	-25.6083476466329
98	5	1.30983207704518	-17.0823102876485	-22.7151263947026
99	5	1.40264826412488	-23.8082672647175	-11.9312701923195
100	5	-1.05095045014867	-3.96121894836147	-7.9205207369869
101	5	0.473934577673279	-22.8612381054548	-12.4368366698091
102	5	1.03004572529939	-24.2858479598348	-25.3590347786006
103	5	0.487592864631992	-21.5113988117939	-9.96417297949483
104	5	-0.00640254028470314	-7.49163737332101	0.991392162631448
105	5	0.606106283109327	-25.0063325081531	-17.0707269302692
106	5	1.67973033896448	-27.3259142629496	-20.6009280709507
107	5	1.35979950413759	-26.36721418457	-18.4697009296156
108	5	-1.5503750656624	1.45721247546471	-0.815635929552002
109	5	-0.157712101572399	-5.65345293021709	-1.90604722530012
110	5	-1.36323517793822	-6.08532124261882	-8.17809028397668
111	5	0.0671716585224575	-23.9810284856943	-13.5366698205647
112	5	0.268135474748165	-11.6729806694553	-17.2673678896059
113	5	-0.0640170628126957	-10.8792716255024	-3.15695048914388
114	5	1.08300232354521	-19.3282085976631	-23.3931311061885
115	5	1.72091043787155	-19.6294605236895	-22.9805641970931
116	5	-0.708825814908546	-16.0787364873904	-6.78364505217065
117	5	-0.175437618729264	-11.2806606945433	-15.9077934071111
118	5	2.48005219079194	-25.5894140279572	-27.539006197965
119	5	2.74978923575432	-23.386755543138	-27.6295928425793
120	5	0.577759802855041	-25.4837613372453	-14.7937378738621
121	5	-0.344260801742595	-2.37506308634759	2.60924993464285
122	5	2.81488340363636	-26.8935040068268	-28.6532370274976
123	5	-1.5596441560094	-10.5758035670279	0.982037374229857
124	5	0.618752061027899	-24.149398635367	-16.6792673566711
125	5	-0.241497475984622	3.13038470586731	-4.12800893838491
126	5	3.12687495389249	-27.139091026335	-30.5721278521091
127	5	4.31638930493345	-28.477705740595	-32.8625987362383
128	5	2.35274597005413	-26.8706267610777	-19.6648099192402
129	5	0.321314211357291	0.480356666423146	-2.84361553673283
130	5	1.15818669257644	-22.5684313870687	-9.03795630490307
131	5	-0.650199719026011	-9.55678204526348	-2.12145797326245
132	5	-0.659863095923736	-6.86860104761652	1.4248506257278
133	5	2.04747149635783	-29.3402977912262	-21.346371910714
134	5	1.42313917910774	-22.1082175448922	-18.5215151950211
135	5	-0.54809796450351	-3.72519386749537	0.441207438288879
136	5	3.15303017440024	-22.9694120328939	-28.0748200495283
137	5	1.77405547264347	-6.95458303981931	-16.0105264871229
138	5	0.685935724526038	-7.75351539663661	-16.6697939547089
139	5	3.29142867632548	-25.7586203430976	-30.0712362598488
140	5	1.34533440234022	-24.2890312554123	-18.2758896611534
141	5	1.8514572625297	-19.6267806715315	-28.5335148496435
142	5	0.722125937234435	-20.5887902286954	-15.6988372940803
143	5	1.63138729267808	-25.1495780552031	-18.4832798993528
144	5	-0.39097858800284	-2.04682317493075	4.57984319394928
145	5	0.849790376766328	-23.8790808130818	-15.9417383743231
146	5	0.371755579681852	-22.6932830535589	-18.6076519693814
147	5	-0.199694529684576	-18.0960592178416	-13.3112257432107
148	5	0.824754479321721	-22.8511638619994	-18.3577556242707
149	5	-0.674843022116573	-4.81754767932405	-7.77701893254058
150	5	0.11521050929448	-18.9150698553642	-17.0750809800184
151	5	-0.149535703895578	-14.1323362041691	-6.99233534340764
152	5	1.79972659491027	-25.2430316220223	-15.7100021007195
153	5	0.218851891643122	-12.0239442099409	-21.5057329331471
154	5	0.980839309274734	-11.5771597942866	-26.570694717167
155	5	2.54287585590284	-21.7846053870815	-18.0222890575846
156	5	1.03809591453312	-16.5229600317503	-19.9300477755298
157	5	0.996269346697544	-17.410651818956	-21.7707567322744
158	5	0.00981710245422318	-6.30175067974414	-8.97423299419368
159	5	1.59331399297645	-16.8257493372687	-17.5511856040098
160	5	0.760355284901627	-20.3667813165059	-16.8099171926375
161	5	0.363260226879128	-14.4930586751777	-19.9922071902023
162	5	-0.025577856563642	-14.6216214596947	-14.0141844303397
163	5	-1.20523120634976	-0.113144755241389	2.91149664483612
164	5	0.268321788165385	-15.9682217960952	-12.3036225652721
165	5	0.039418676903102	-15.465233097687	-12.4004153605252
166	5	-1.36822757880047	-8.12357569814677	-7.44070659721934
167	5	-0.159458311519309	-0.362697981311788	-1.28732139206401
168	5	-1.56016361850018	-12.7312837092691	-8.26819706474103
169	5	0.485342317803901	-1.62878242078693	-3.50574073736434
170	5	0.189083559772702	-23.8952579222256	-16.7807332326493
171	5	2.10809320129011	-24.0811353546839	-26.4224422564512
172	5	0.08864862504199	-10.5207232955562	-2.38494058809001
173	5	1.9330915482769	-16.6845242246833	-24.2610110225817
174	5	-1.16994853576872	-8.36096660810857	-2.1565695114939
175	5	0.447748218534496	-15.6590814330916	-23.6367699411651
176	5	0.308889972292971	-18.422689979242	-17.0897662902887
177	5	0.466200879357998	-20.6535740522946	-16.1406641225987
178	5	1.22155489858969	-23.9933866005778	-19.7017383324969
179	5	1.27732727104586	-22.0387586625222	-20.2827894955585
180	5	-0.937945279476927	-3.18656840097778	1.35713185109517
181	5	-0.952698431934975	1.09011074488643	-2.5629900605001
182	5	1.57016784850323	-20.3607271305796	-25.5740335672639
183	5	2.63068645165037	-23.9132115769469	-27.5813804757626
184	5	-0.623430576183148	-4.7067469264239	-8.55343355804154
185	5	1.65615025677711	-27.4319594487025	-20.9305809908139
186	5	1.16202987288642	-24.3194374331289	-20.493845406011
187	5	-0.309279616142663	-6.734986865307	-7.91852581279173
188	5	0.339551145148444	-20.1900561879882	-15.3988740688531
189	5	-0.620402150311887	-6.43744055221048	-9.69956134121072
190	5	0.550951362787025	-24.5108676268921	-15.2768775355212
191	5	1.27870684683247	-17.9692537290082	-22.3847019659709
192	5	-0.451314274240644	-15.9371689731851	-9.05003651822921
193	5	-0.114056384548181	-7.46198523904262	-11.8414644515284
194	5	0.464552251349733	-19.7741303988488	-16.3938875839148
195	5	2.82259484464028	-25.6990703432966	-29.7437076771771
196	5	3.23063813857729	-24.2279666262193	-28.8228358484169
197	5	-0.169962673267406	-6.2073518848016	-11.6322038700007
198	5	-1.63451186523116	-1.24330993835748	2.95601021011217
199	5	1.0778283104881	-21.1210169942741	-17.7057365664008
200	5	-0.559055539210534	-14.3930499656027	-8.18474187870089
201	5	0.390574248130569	-22.4432629976153	-17.6461811740895
202	5	1.8448629363954	-24.1197483211057	-29.4801481071007
203	5	1.2397191798224	-18.4303868088202	-21.3960668639971
204	5	1.03080460131558	-28.6503897383861	-22.6967124044669
205	5	2.43982107514965	-26.6499706124507	-31.2488061836378
206	5	2.6178558444907	-23.0162290302107	-27.4419474136852
207	5	1.25621756713848	-26.1995190211486	-19.5320071049687
208	5	0.470421241107034	-26.5636685572091	-19.9529904566648
209	5	0.284931832867923	-14.6830724112504	-18.5088701331477
210	5	1.53510350185674	-20.8542991938632	-24.6602002755288
211	5	2.59293936730931	-22.787476755468	-29.4782759330101
212	5	0.762786747555286	-12.755672789177	-21.2434467942182
213	5	1.18250136760806	-27.4808810912512	-18.7589837417741
214	5	2.70696384234627	-28.2169004220463	-29.7727637233626
215	5	3.16170935953119	-28.7144587597485	-33.5072934211376
216	5	1.23955618513703	-27.0873011702172	-20.9226520176544
217	5	1.61841014979777	-21.2221752408236	-27.9896568015561
218	5	3.2022167280745	-25.4461414270219	-26.3474913421421
219	5	-1.11600658522121	-3.69363753808013	1.62780570506859
220	5	0.505055985582825	-22.2032179207446	-17.9200340637531
221	5	1.05075203695301	-25.4192319147846	-19.7087375593967
222	5	1.17459811132339	-15.6257788763459	-23.9345393455698
223	5	-0.655349081158387	-9.09705460320352	-2.12708169744856
224	5	-0.274444447909671	-2.07275452218183	-5.13908913648393
225	5	1.97947504683611	-23.1587231330726	-26.6437767136449
226	5	-0.00648633676737221	-18.6675133150322	-12.9680562168225
227	5	1.74969286537982	-21.7408944278587	-26.2845096865939
228	5	-0.491196819139335	-4.81179221160933	3.04524122267666
229	5	1.32825341024249	-20.1876657122247	-16.0380692160351
230	5	-0.100486628499512	-5.36571391781255	-8.62150518297833
231	5	-1.55686773361483	-3.77511604944878	-0.433498820618238
232	5	0.46568713799357	-13.4849767133689	-24.0588872221006
233	5	1.56526379456242	-23.3531424448408	-20.9137153391565
234	5	-0.109824980067049	-6.60483969140227	-7.45449359371153
235	5	-0.566293933057698	-6.91856214975134	-9.98415910174089
236	5	-0.0491139004729914	-5.85709583561272	-7.58995970855489
237	5	2.5055511265086	-25.0830687745335	-28.3323761798565
238	5	1.72714337503402	-29.0931834728939	-21.8103152936426
239	5	1.40470442095316	-23.4542401711902	-21.9876627340122
240	5	0.331754280487543	1.291527372594	-1.86783749802184
241	5	1.62613484678307	-25.8762345798615	-20.2930225181379
242	5	0.566496346507536	-11.8202898261979	-15.6831392138588
243	5	-1.09566401122578	-14.0483505759375	-3.36372205823405
244	5	-0.25500923870028	-15.9455950992488	-4.39906124148746
245	5	1.58227076019288	-20.1057776168159	-23.5157546116572
246	5	1.6103518437123	-3.64601444085328	-9.8754601193404
247	5	3.51762798434136	-25.9561434157953	-30.3180254515129
248	5	3.46754908619604	-26.6232194262292	-31.2834661433743
249	5	0.784240697258848	-24.5140997841272	-12.0885494745404
250	5	-0.37461062288237	-5.78270283636414	2.68329947927544
251	5	2.24057185718307	-26.0754462554509	-31.1680962661195
252	5	-1.24314939446755	-2.95134623223186	6.37842529029391
253	5	3.59660632722147	-25.5516480479066	-30.8045505893363
254	5	3.33971015649797	-25.354758914481	-28.1387343448505
255	5	0.916823808556726	1.20386683649179	-9.34701960180856
256	5	1.06616980442448	-27.8837494565865	-13.0456164876453
257	5	0.298792724143353	-7.70531127976891	-13.3701196993316
258	5	1.74271945383432	-18.2258356083973	-21.1727965834587
259	5	3.34476612862837	-24.2181487949573	-25.2967073710817
260	5	1.42729210724637	-17.3222395763805	-22.6381363167939
261	5	3.16396358272834	-23.285817611549	-27.7919484717552
262	5	1.08275006543496	-28.117186043265	-20.4045869362529
263	5	1.20930273320232	-18.1312970928072	-19.6499418262326
264	5	2.10952829144039	-21.5940304435022	-25.2082914510361
265	5	0.666957403740282	-25.6243139643607	-14.7116492695226
266	5	0.226919578304619	-0.951784092249195	-2.53765602182757
267	5	0.844797693590171	-27.589229611617	-16.2876556229871
268	5	0.519090465842445	-23.3197184017036	-14.5696367746873
269	5	-0.82202886258058	-17.0837095826387	-4.95267308526455
270	5	0.438483349403094	-22.2983701319095	-13.4726060412865
271	5	1.87536810854546	-22.8095473887773	-25.0726305510966
272	5	1.21794695873711	-21.8089434504758	-25.1900163005201
273	5	-0.453795157858423	-23.8672798598932	-14.1483882963091
274	5	2.60841856582738	-24.1503325634935	-27.8043536528528
275	5	2.88664065471455	-23.9364067596433	-28.2184686765836
276	5	1.0610615088037	-1.49097021826416	-9.36612419837696
277	5	-2.62077306175316	-2.31034984537182	6.83714744393348
278	5	2.18646765614675	-21.5496988348904	-28.3580988576612
279	5	-1.61785868098207	-0.60472763521252	7.55003729786115
280	5	2.84576410914648	-23.6566712606767	-28.987495068854
281	5	1.12577155035159	-28.0467524301781	-13.6787581507573
282	5	2.31831817674115	-22.3890994366648	-27.0800796489717
283	5	0.440112458633114	-10.5931505722349	-15.6931281942102
284	5	-0.472156775825497	-27.6016920667208	-15.2726478483821
285	5	0.466507974330492	-13.5121910553592	-19.2315024044339
286	5	0.5330652076834	-13.7566032544152	-20.3054523357415
287	5	0.699413209289264	0.21007613086014	-7.14687779872852
288	5	-1.08163232627454	-21.5400776642327	-7.60468802888847
289	5	0.797366279540013	-27.5332947016278	-13.9395752469084
290	5	-0.746652853737177	-6.21954472658291	0.811637936618665
291	5	0.0199586562463017	1.65495880062575	-3.56105785450303
292	5	-1.69045113278688	-4.75639818528276	1.84278951301639
293	5	0.23594201566432	0.915187072387359	-2.91740185642312
294	5	-0.06740705521018	-22.7344472983169	-11.4112751522728
295	5	1.08117365264105	-28.7098895522981	-18.7107187658595
296	5	2.03889703592294	-23.535695669359	-30.0740824079974
297	5	2.34885829172477	-24.5935312508072	-30.1220003767008
298	5	1.04817487005204	-9.02613856084704	-16.9375015610308
299	5	2.24797780435873	-25.2335731223222	-29.7397624607519
300	5	0.134430063949829	-19.3729200892903	-9.53110594134085
301	5	0.0775981173673113	-0.22880494775869	-1.74100423735299
302	5	0.520572095043365	-17.6425640624994	-4.41953358670226
303	5	-0.482797239174198	-2.10076834063889	-10.3262127081581
304	5	0.836455828508593	-20.2449132536971	-12.1793640900994
305	5	1.69703784115874	-20.3698476216363	-25.9490459123962
306	5	1.2866558203162	-22.0002442839755	-17.3162773469675
307	5	0.765906299236366	-14.1995486799173	-24.2566960293659
308	5	1.78481855724628	-18.1431368628196	-27.6549143270369
309	5	-1.18903139837003	-12.5421936427471	-3.89077513628684
310	5	-0.0815255571689866	-14.0620186728612	-14.3454152650601
311	5	-1.108991492347	-8.35395724998893	-5.25869541283197
312	5	1.36335841497654	-21.5623036154891	-24.6107713552087
313	5	0.759431095945493	-21.6915754220821	-18.0947403068724
314	5	-0.538378138189927	0.336332553747893	1.41970867248896
315	5	0.448047614911692	-19.0249510640068	-14.8173962611389
316	5	0.923184839247504	-22.2956863126427	-17.820749875371
317	5	1.56557196188204	-23.5837289488051	-26.2745941225909
318	5	2.71909522712786	-25.9620425542581	-28.7748533329254
319	5	1.98563644728746	-27.9075971475657	-19.4454427772333
320	5	2.1479050859548	-26.8634655476082	-24.0260034842657
321	5	0.76361244339435	-22.3204752179839	-24.9460469980266
322	5	1.92400001526764	-23.1309178843382	-23.3852314106037
323	5	-0.97402915591069	0.771449072739965	3.93235439160147
324	5	-0.554702543960256	-13.4694998413961	-6.35387699311642
325	5	1.60113536185211	-27.6227666565371	-16.1235461568866
326	5	1.3451377920479	-21.4328195391437	-22.5432329379089
327	5	1.75384510154303	-24.9062904875734	-25.9047118716858
328	5	-0.332033963662384	-6.98444861530655	-8.86139781818134
329	5	-1.38953000087818	-3.096379912997	2.85671102326301
330	5	-0.567937305129862	-10.9505889704315	-4.36304685991655
331	5	-1.59809951539339	-7.11618349895893	0.283025531115891
332	5	1.33787256928383	-27.0715344611082	-16.0429899398379
333	5	2.19416735259871	-21.2621796053472	-24.5594604569084
334	5	1.08700733019335	-22.9688418975955	-22.6249965156532
335	5	0.525740012359495	-23.2191845436446	-21.5243672584262
336	5	-0.57097561411721	-1.99169126066594	3.36548171274684
337	5	1.80225256205195	-25.9304654333512	-26.5147638819781
338	5	0.523938973790445	-13.295670900839	-15.5736180826145
339	5	1.12338907859594	-22.089578257117	-8.35608621032607
340	5	1.16353254748387	-20.3436575215563	-22.4413811187612
341	5	-0.180348217692193	-4.30022895258273	-7.68535125519077
342	5	0.156326763744685	-25.1950155246362	-11.9540028581959
343	5	0.511199936481294	-26.4566968074483	-12.5132927159907
344	5	1.26711206215736	-26.6971675612187	-16.2713862106424
345	5	1.38927437426985	-17.6586105372606	-24.6541671886513
346	5	0.328130713597218	-15.2072264785497	-17.4247997614323
347	5	2.28189524917702	-22.8644640878685	-24.6674271205942
348	5	1.79390870779361	-21.5461728994057	-23.9650992181747
349	5	2.75547892633963	-27.0702318286194	-25.0594306506222
350	5	1.85596196828108	-26.4689849979923	-26.2111596108407
351	5	-1.29986406823268	-9.00386787103834	2.39521947869034
352	5	2.46155616219953	-27.2138803667049	-26.6515546331057
353	5	0.856498656645386	-12.1119666454809	-18.17107329915
354	5	2.38440592103976	-28.3221433785052	-30.677155641632
355	5	1.92472097602142	-15.7168521043412	-20.5282802157577
356	5	0.993006081658655	-29.0929914802143	-15.334320402218
357	5	1.44316673170223	-27.5101462339275	-12.6896613681356
358	5	0.976596158617053	-23.1179117421148	-10.6465798607158
359	5	1.1955026258671	-29.9091441994841	-19.0455896681697
360	5	1.73693524813587	-30.6378045680206	-18.3353274555449
361	5	2.60743218733405	-26.7530941872317	-29.197255395167
362	5	2.42661796935408	-24.4525847178159	-28.7749272795708
363	5	-0.0710738738691072	-8.48827835175076	-14.5206368200234
364	5	1.24901508635188	-20.0163907518235	-5.71500411068885
365	5	0.941662201150678	-27.8419068929177	-15.6985611499786
366	5	-0.577133512174962	-5.61939307326297	-8.30585549375447
367	5	1.62140812388981	-26.0829849029858	-13.8430115895583
368	5	-0.302683916432147	0.952317666893992	-3.86614890316758
369	5	2.46176995177364	-25.8935252612645	-28.80810930486
370	5	1.11676373143352	-27.4346754441094	-17.6552713141256
371	5	0.6997202714912	-27.9540494055677	-18.1820882854638
372	5	1.767603260312	-18.1631761950831	-24.1990764816433
373	5	1.14545697091401	-27.3280971000201	-18.8592606658016
374	5	1.03951363609639	-26.7253685036904	-18.7751275049306
375	5	1.21913763270011	-26.8212085083771	-18.7548282109938
376	5	0.250781179060822	-19.6809786177353	-10.9317502274864
377	5	0.034671444139855	-2.0856065860952	-5.63574915828052
378	5	2.06560361735921	-19.9270308664932	-20.0307622852256
379	5	-1.20833372845287	-7.74756165445056	1.17918394049044
380	5	0.673776194309961	-24.7826188159965	-15.3481460907423
381	5	0.89858783997669	-18.9776140073568	-25.6847203710412
382	5	0.894530529171454	-15.6631543266424	-20.3849172594518
383	5	1.65818563816159	-23.1764674952181	-22.813583156157
384	5	-0.0167159945916887	-24.5257724060149	-14.6559020707203
385	5	0.612423402488236	-17.7787518659675	-9.38240243908728
386	5	-0.87587454999295	-7.62525689703335	-10.8400771220603
387	5	2.31024699649863	-24.7206125817418	-27.6888574109778
388	5	0.734034740605205	-1.89765429871214	-11.7066289321931
389	5	-1.11514503007315	-2.81633095169895	8.44529516510184
390	5	0.98570203567996	-22.3123770674632	-25.6633316630389
391	5	-1.02673279885514	-5.94113543523631	-1.49533211860306
392	5	1.02857764531087	-26.2455868462773	-16.7664171991341
393	5	1.51869415704694	-24.7694023656849	-27.5898365809493
394	5	2.34622083576584	-25.0859984570815	-27.9393162038734
395	5	-2.12526023076776	-6.15361865648261	1.74109667565007
396	5	2.18687952225152	-28.1132450618978	-18.5475018874384
397	5	2.21243830067027	-20.9844001323401	-28.3169455048371
398	5	1.65039553433574	-20.7528810370607	-24.0447804821294
399	5	3.26901072770734	-28.3382833217999	-29.5472967898804
[truncated: 6,001 more rows]
