# Supplementary material for: Reaching accuracy declines with postural demand during whole-body leaning
Source: Front Sports Act Living. 2026 Jun 9;8:1843450. doi: 10.3389/fspor.2026.1843450 (PMC13286970; doi:10.3389/fspor.2026.1843450)
Supplement: Supplementary file 5 [file Datasheet1.zip › S1_Dataset/allID_prephase_dataset.csv]

TrialNum	ID	Time_constraint	Error	Target
1	1	160	-3.37757578841983	3.7633
2	1	160	6.4151813799078	-16.864
3	1	160	2.44824947824856	11.312
4	1	160	4.75219765222011	-15.668
5	1	160	-3.23146101087898	-3.3188
6	1	160	0.918621685664451	6.4229
7	1	160	2.91607804707341	-7.4653
8	1	160	11.4292002778165	22.827999
9	1	160	11.6965332006895	22.934999
10	1	160	18.2040870162081	-28.709999
11	1	160	3.04947922764104	12.37
12	1	160	6.00877523752868	-17.537001
13	1	160	10.3622590010643	23.900999
14	1	160	1.70524256014355	-0.06812
15	1	160	7.68993518170663	20.694
16	1	160	7.74937266327141	-19.607
17	1	160	7.64032055553327	-19.879
18	1	160	2.49091948375669	-12.48
19	1	160	0.943571932468549	9.127
20	1	160	-1.09180045014009	0.22614
21	1	160	-0.765814609737681	2.7637
22	1	160	0.353422744604593	5.3472
23	1	160	1.40867271439185	-5.7806
24	1	160	10.3293249438261	19.264
25	1	160	9.4733256874495	22.441999
26	1	160	-0.169471734472654	6.305
27	1	160	13.1180971236531	-21.952999
28	1	160	1.5347659911674	-11.388
29	1	160	15.7494798012048	-27.115999
30	1	160	19.8594762545276	-30.013
31	1	160	4.54124930488531	16.459999
32	1	160	17.9352235375656	-29.528
33	1	160	1.81142946458773	6.2024
34	1	160	0.638210817002263	8.3017
35	1	160	4.61419031305784	-14.358
36	1	160	11.768877867263	21.541
37	1	160	10.1259685464965	-21.723
38	1	160	7.60392812312207	-19.405001
39	1	160	12.8158039765551	24.159
40	1	160	-1.79704328584616	-3.32
41	1	160	9.15393507751677	23.193001
42	1	160	-1.75600667449605	12.516
43	1	160	13.452426069744	-27.702
44	1	160	0.327608277928036	-8.6283
45	1	160	1.17088425472696	4.5881
46	1	160	13.5353980578499	28.556
47	1	160	8.41341881132256	22.497
48	1	160	11.9319159288519	28.316999
49	1	160	3.19296754174327	19.691
50	1	160	1.00655249697001	-11.407
51	1	160	2.62381520842386	14.535
52	1	160	3.75494878131682	-15.22
53	1	160	6.35902044743576	22.761
54	1	160	14.4824607277615	30.437
55	1	160	0.0308003979881	-1.5636
56	1	160	0.0443069128174729	3.054
57	1	160	2.51496291425899	14.574
58	1	160	-0.128564740738389	5.7425
59	1	160	0.37478215154732	-0.73496
60	1	160	4.7623917836751	20.174999
61	1	160	15.2204799145339	-28.573
62	1	160	11.4513979666466	-23.971001
63	1	160	1.81166950362961	16.988001
64	1	160	0.202286023039	4.9554
65	1	160	8.81013808433281	24.764999
66	1	160	-0.828940971322421	0.80511
67	1	160	9.62972599093969	-23.419001
68	1	160	15.8320438376978	-29.598
69	1	160	-0.116732253189296	-8.7844
70	1	160	2.56888327498536	17.629
71	1	160	14.2620743629742	30.101
72	1	160	10.0673358542627	-23.854
73	1	160	7.70699317260309	24.289
74	1	160	11.6620482062798	-24.389999
75	1	160	1.60143269443895	15.172
76	1	160	9.58589764591325	-24.646
77	1	160	14.6249383276197	28.955
78	1	160	-0.318631681057508	3.5812
79	1	160	1.8148808409868	-16.874001
80	1	160	2.3191296633194	2.3963
81	1	160	7.66389742620457	-21.127001
82	1	160	8.96818801335067	-22.733
83	1	160	1.25219318147986	12.532
84	1	160	3.23756771283911	15.58
85	1	160	-2.41511522944203	9.4807
86	1	160	12.0203451548004	24.625
87	1	160	13.4109458119327	-26.771
88	1	160	0.411166386947713	-1.1484
89	1	160	0.356430304508335	15.892
90	1	160	6.16052445768271	-20.57
91	1	160	0.215407867012763	-6.2418
92	1	160	-0.0758034051495118	-7.0379
93	1	160	6.46424629655559	19.104
94	1	160	1.99817698541453	15.66
95	1	160	2.13915971743561	16.247999
96	1	160	-0.557379924910347	-11.654
97	1	160	3.97846298579937	17.796
98	1	160	8.62273533613226	23.766001
99	1	160	9.57985190419696	-24.993999
100	1	160	11.1921745718303	25.000999
101	1	160	-0.342871430659639	4.3025
102	1	160	16.9895778153765	30.733999
103	1	160	2.04396139037187	-5.4476
104	1	160	-3.31559380949458	-10.644
105	1	160	14.2550480896462	26.923
106	1	160	0.203589209703817	-0.49278
107	1	160	4.45087879709368	-20.243
108	1	160	-0.99145069050081	-5.1964
109	1	160	-0.184867770147441	-10.2
110	1	160	9.3713764724348	-23.816
111	1	160	3.58699077448059	18.729
112	1	160	-0.621829626783089	-15.648
113	1	160	-0.184377800322573	-4.2736
114	1	160	1.50403712418508	15.926
115	1	160	-0.292129797938112	2.1554
116	1	160	-1.3722798908365	0.87713
117	1	160	0.413517303145925	6.6294
118	1	160	-0.864291979038402	-4.0875
119	1	160	11.0732055244136	26.327
120	1	160	1.85693193840913	-6.7716
121	1	160	0.121084443058994	-12.984
122	1	160	0.00342326535680648	11.151
123	1	160	1.56378319234896	10.691
124	1	160	-0.0230655558200992	3.0778
125	1	160	-0.751892556763198	2.8614
126	1	160	15.0074328628006	28.158001
127	1	160	13.5335574413861	26.822001
128	1	160	13.3921907354208	29.254999
129	1	160	4.37770968919631	-13.732
130	1	160	-1.49794441804621	-6.1808
131	1	160	17.3071503614622	28.27
132	1	160	11.9193064221662	24.025999
133	1	160	-0.431147307744865	-8.1126
134	1	160	1.44893449675399	0.69078
135	1	160	2.1456726452465	-17.223
136	1	160	17.4933251210076	-29.222
137	1	160	13.3622157842292	26.059
138	1	160	4.2816647681022	-20.298
139	1	160	1.69952347677629	11.626
140	1	160	0.320708007802804	-2.9591
141	1	160	0.548128195146262	-15.69
142	1	160	11.2009319956666	-26.42
143	1	160	13.4086690685166	27.169001
144	1	160	-3.0456726300992	7.3668
145	1	160	16.0643654800626	30.233999
146	1	160	0.729732769043946	-5.3134
147	1	160	2.67280147873809	13.386
148	1	160	0.447463936675287	-9.4564
149	1	160	-1.12140983029982	-2.622
150	1	160	-0.723956582522757	-10.194
151	1	160	3.87743035282168	-12.302
152	1	160	0.342627162392297	-2.4472
153	1	160	-0.237459676925927	7.7839
154	1	160	10.3442076865656	22.635
155	1	160	7.20512846387115	19.427999
156	1	160	0.080364523584965	-10.745
157	1	160	13.4282118901399	-26.547001
158	1	160	0.320513513692156	-12.69
159	1	160	1.39304237711743	3.2553
160	1	160	2.29216347425167	11.863
161	1	160	3.59574854777532	-17.666
162	1	160	1.53353370203629	-15.248
163	1	160	6.16843573756257	22.030001
164	1	160	14.2800712204908	-25.862
165	1	160	-0.52617154303076	10.237
166	1	160	-3.44566297109913	6.3108
167	1	160	10.7026450413537	25.355
168	1	160	12.1702954312764	-25.605
169	1	160	3.60319712064275	-18.093
170	1	160	1.0306826324425	17.208
171	1	160	5.42004168226693	21.316
172	1	160	-2.44556643533657	3.0276
173	1	160	0.96153903715975	-2.7027
174	1	160	-0.927052620966585	7.3809
175	1	160	1.80817354379486	-0.32169
176	1	160	9.08871127344374	-22.332001
177	1	160	8.61237234939076	23.931
178	1	160	1.91169712663276	-6.4489
179	1	160	3.34179754920765	-18.723
180	1	160	6.09737419392452	21.482
181	1	160	13.3617595825058	-27.528999
182	1	160	0.608742406100321	13.093
183	1	160	0.250070804956492	11.823
184	1	160	10.8217486681297	-26.105
185	1	160	-0.00995430084552673	-11.67
186	1	160	0.256042190543269	-9.9825
187	1	160	0.481491048983164	-12.283
188	1	160	11.9012275717022	29.811001
189	1	160	15.1610234920756	29.382999
190	1	160	6.00228384416355	21.146999
191	1	160	14.4461898496977	29.174999
192	1	160	0.402352097508721	-4.4016
193	1	160	9.34524797925096	-25.257
194	1	160	11.3789364393282	26.142
195	1	160	-1.64907979516256	0.46718
196	1	160	11.0065189100348	-25.469999
197	1	160	0.78266996081299	-6.9302
198	1	160	4.79797567429049	19.451
199	1	160	6.87138236481491	20.049999
200	1	160	9.17213786757456	-22.368
201	1	160	0.154250684614726	-3.9694
202	1	160	1.46226716902918	15.314
203	1	160	1.74742509253766	-4.7643
204	1	160	-0.420880563025353	-11.23
205	1	160	2.4853775896235	-14.92
206	1	160	-1.22085566109839	8.9485
207	1	160	15.9700070014417	-25.475
208	1	160	3.13213047083061	-17.521999
209	1	160	-2.14872147196963	5.8742
210	1	160	4.26059888334121	-18.004
211	1	160	0.870548595152265	13.592
212	1	160	3.95141864666368	19.971001
213	1	160	14.4904197712797	27.650999
214	1	160	-0.737908700167823	-14.556
215	1	160	0.162535168185986	-8.8539
216	1	160	-0.29250074502189	11.437
217	1	160	15.9736391969526	-28.358999
218	1	160	13.6971547784897	26.754999
219	1	160	1.32222274588715	-5.2444
220	1	160	0.358075051749994	9.0991
221	1	160	16.0333864226446	28.424999
222	1	160	0.49467886567454	-10.052
223	1	160	7.48953426941235	21.347
224	1	160	1.76444760234521	-7.7065
225	1	160	-2.12180202652801	-3.7089
226	1	160	3.26138332365769	15.261
227	1	160	1.45378161525133	-8.7786
228	1	160	-0.779336422362155	-14.436
229	1	160	15.4188535124404	-29.233999
230	1	160	0.762400385015807	-6.1994
231	1	160	16.181403518404	-30.113001
232	1	160	7.26410675999324	19.482
233	1	160	1.20795004937132	-5.1982
234	1	160	3.74736423059336	17.709
235	1	160	14.8124255533469	-28.052999
236	1	160	12.3631666901664	-26.68
237	1	160	-0.537095750796826	-3.9974
238	1	160	16.0042303740378	28.412001
239	1	160	0.595754439888475	10.835
240	1	160	11.4737490651095	23.711
241	1	160	2.64595598166262	-17.120001
242	1	160	-0.403322865166405	-8.6185
243	1	160	4.80540312475846	18.851
244	1	160	13.9618874626559	-28.722
245	1	160	0.655262894987992	2.4802
246	1	160	1.89190786223251	7.6966
247	1	160	-0.556521650339564	-11.654
248	1	160	0.559222205858052	9.5119
249	1	160	0.384703681862739	4.4657
250	1	160	4.1692302731008	17.993
251	1	160	0.616805519686615	7.2875
252	1	160	15.3221633116704	-26.532
253	1	160	13.1048194313252	-25.792
254	1	160	-0.397068877391319	0.041946
255	1	160	-0.724159962338437	-5.7935
256	1	160	-0.190672175155457	-7.9279
257	1	160	15.0013634137987	-29.117001
258	1	160	1.44887408029971	0.14353
259	1	160	-0.42714469784851	-12.907
260	1	160	-0.296526467358782	-5.298
261	1	160	1.44355291356978	13.636
262	1	160	12.3461770186693	-26.414
263	1	160	2.85535694095336	16.356001
264	1	160	10.8819606700811	22.002001
265	1	160	6.7628106869348	-19.650999
266	1	160	-0.195437582783537	-10.695
267	1	160	0.711645125959191	8.1962
268	1	160	1.07954862522802	-2.2365
269	1	160	-1.38841968473323	-0.65473
270	1	160	5.60617630505353	18.372999
271	1	160	-0.0197298250159407	-0.58041
272	1	160	-0.0721786765240591	13.967
273	1	160	0.135418000229045	-15.261
274	1	160	3.54017657193725	17.646
275	1	160	6.41429308181311	-22.042
276	1	160	-0.600499983465149	-10.35
277	1	160	1.78182463752883	4.4942
278	1	160	0.302724301797514	-7.0585
279	1	160	-0.00106122565324296	1.9812
280	1	160	-0.116389427904426	-15.436
281	1	160	0.76631882249786	5.3147
282	1	160	0.158844947240643	5.4957
283	1	160	14.9750068586331	-26.158001
284	1	160	15.4619477117556	-29.325001
285	1	160	0.834743113896589	-1.9141
286	1	160	0.861425138923834	-1.851
287	1	160	0.771769151797278	11.597
288	1	160	0.568005928913149	3.3075
289	1	160	5.85932650153794	-21.792
290	1	160	4.29525496790122	-19.639999
291	1	160	-0.233759878469835	-15.759
292	1	160	7.02067017789384	-21.926001
293	1	160	-0.660883498941927	4.7405
294	1	160	3.01702805161963	15.927
295	1	160	0.0721445836528392	2.2084
296	1	160	1.47922007145585	-16.409
297	1	160	15.6959535349428	30.146999
298	1	160	0.283462945642502	-2.077
299	1	160	13.587578956593	27.878
300	1	160	9.88752374215576	-23.417
301	1	160	0.90014214064229	9.4925
302	1	160	5.72430974601033	-17.469
303	1	160	-0.738959609728428	-5.4471
304	1	160	1.40746827782886	4.2807
305	1	160	5.38650131545003	16.306
306	1	160	15.2589209016714	23.660999
307	1	160	-0.443120720010462	-8.0042
308	1	160	0.0851876503227231	8.7987
309	1	160	-0.379518220594882	4.8637
310	1	160	2.04091289877499	14.878
311	1	160	14.2966937317954	-25.617001
312	1	160	0.983976492758763	-6.4438
313	1	160	11.5065112953084	25.660999
314	1	160	0.115553789411779	9.6121
315	1	160	3.3998472704545	-18.584
316	1	160	1.64166412539263	2.9316
317	1	160	9.5320093284473	-24.395
318	1	160	2.02247603407003	15.101
319	1	160	-1.04733020986506	8.8541
320	1	160	10.8635241575406	-23.736
321	1	160	1.83206586641709	-14.609
322	1	160	10.3435883540082	-21.419001
323	1	160	12.8980509375166	26.41
324	1	160	8.91596040619899	21.323
325	1	160	0.870607496225652	13.158
326	1	160	5.87845100937365	-20.35
327	1	160	1.05060393750077	1.3187
328	1	160	-0.183442807121367	-12.736
329	1	160	16.6472256880831	28.000999
330	1	160	17.065637601433	-30.549999
331	1	160	3.14224887310681	-16.148001
332	1	160	0.324313630179903	-12.896
333	1	160	-0.110368450902889	7.4712
334	1	160	3.4765429548969	-17.582001
335	1	160	17.2646326743345	29.243999
336	1	160	11.3599779451464	-24.573999
337	1	160	9.70912096291507	-22.205
338	1	160	0.619856146294961	11.047
339	1	160	6.22382403959019	-19.910999
340	1	160	12.4964233372059	26.530001
341	1	160	1.96354318658503	-16.194
342	1	160	-1.57841509209151	-0.066066
343	1	160	0.194785214118113	10.591
344	1	160	2.56466430618721	-11.765
345	1	160	-0.817902437729567	-4.1994
346	1	160	-1.24909302067805	-2.6749
347	1	160	-0.708112382918374	-12.666
348	1	160	13.1957076513255	26.028999
349	1	160	-0.130605613271645	1.5347
350	1	160	16.8608136241625	-26.745001
351	1	160	0.0977633561697113	-1.2833
352	1	160	13.7643576472977	-24.287001
353	1	160	8.66618435994503	21.929001
354	1	160	18.1253286112669	-27.767
355	1	160	8.75657203967512	23.518
356	1	160	7.67202038914012	-20.58
357	1	160	15.3607611352978	29.886999
358	1	160	2.05232958590326	17.407
359	1	160	0.253851509386671	-9.0344
360	1	160	1.75449664011207	-14.542
361	1	160	-0.69744656447245	-9.5857
362	1	160	15.8339069900876	27.441
363	1	160	4.03840924252991	-18.496
364	1	160	5.2917260044244	20.363001
365	1	160	4.37762706374784	19.534
366	1	160	0.811737415179399	-0.10993
367	1	160	7.24336285233356	-20.927999
368	1	160	6.06792059714916	-19.804001
369	1	160	11.7951120275686	26.487
370	1	160	0.00632361991601549	10.671
371	1	160	1.88223477955347	16.611
372	1	160	1.1879442966761	-13.795
373	1	160	-0.450897211889728	10.98
374	1	160	-0.68641304410425	4.726
375	1	160	1.31217191271012	-13.244
376	1	160	2.8477951274585	14.557
377	1	160	19.4534701536027	-29.759001
378	1	160	8.87079243116506	-21.384001
379	1	160	5.40843962467503	-20.186001
380	1	160	0.357397553308957	9.2102
381	1	160	8.29934258147011	-22.042999
382	1	160	1.07662178490185	1.3623
383	1	160	5.06063534786639	17.639999
384	1	160	1.38504146336594	14.143
385	1	160	0.206245060956938	-11.677
386	1	160	0.0332469611268227	-14.2
387	1	160	16.5977988495829	-29.819
388	1	160	18.941413858823	-29.783001
389	1	160	-0.2250064074703	12.405
390	1	160	-1.00189914744823	12.66
391	1	160	-1.19113458034853	10.246
392	1	160	-2.28104848012475	6.1918
393	1	160	0.23035148709825	5.8373
394	1	160	15.0110105701461	25.473
395	1	160	5.42105607962995	-17.233
396	1	160	17.0124146228471	-27.746
397	1	160	7.21715986818076	21.075001
398	1	160	0.610725721343751	9.3372
399	1	160	0.756079293500698	-4.588
400	1	160	13.7851363000797	25.4
1	2	160	2.14361987990638	20.905001
2	2	160	-0.648648705596781	8.0754
3	2	160	0.332813530929238	-15.204
4	2	160	9.23402492807875	28.059
5	2	160	-0.254492342754491	13.973
6	2	160	0.178217301996213	-0.27917
7	2	160	1.04989250257671	20.614
8	2	160	-0.65734126869719	-15.6
9	2	160	-1.13620049225316	-0.37079
10	2	160	2.32832252347576	21.471001
11	2	160	0.165104491408895	-11.566
12	2	160	0.0996230626023928	7.8414
13	2	160	24.0048456995912	-29.166
14	2	160	-0.0770129674216777	4.4901
15	2	160	-0.308096202571391	2.1668
16	2	160	0.794284964904194	-1.6216
17	2	160	0.714578367308501	12.25
18	2	160	0.81660294842373	14.888
19	2	160	25.430425725066	-29.535
20	2	160	0.111301174041169	-0.60975
21	2	160	11.6804218226585	-26.539
22	2	160	0.0101120020875438	-6.849
23	2	160	19.7580086528767	-30.096001
24	2	160	6.82264374770506	26.118999
25	2	160	0.527466541157129	-6.0265
26	2	160	0.00459793565099709	-11.486
27	2	160	18.1913561632918	-28.296
28	2	160	0.54406291810784	1.0876
29	2	160	-0.27166182195351	-2.2975
30	2	160	9.61833524297683	27.996
31	2	160	12.2543710401523	27.893
32	2	160	0.635772163468454	-9.4589
33	2	160	1.41040745088516	22.355
34	2	160	9.89473836733992	-26.691999
35	2	160	0.206733766578445	-12.322
36	2	160	1.27583722757575	-19.547001
37	2	160	0.0619106240086076	17.454
38	2	160	-0.0464133771591588	-0.94242
39	2	160	0.0164404320163598	-8.4701
40	2	160	-0.841423802734877	-6.6096
41	2	160	0.451716162104724	-17.686001
42	2	160	-1.24234109329504	-3.5024
43	2	160	-0.805015025264873	5.314
44	2	160	0.500076736983161	19.596001
45	2	160	1.77698354108585	21.117001
46	2	160	1.44506071565742	23.304001
47	2	160	20.5678426061488	-29.927999
48	2	160	0.904769114528877	-12.957
49	2	160	8.44845583356503	-23.851999
50	2	160	30.9856863264387	-30.514
51	2	160	0.118203544572973	14.257
52	2	160	0.697119074745437	-20.398001
53	2	160	-0.754706067329854	-14.274
54	2	160	3.39319008002626	-19.813
55	2	160	-1.42844701680759	-13.774
56	2	160	-0.142721437494366	-17.780001
57	2	160	3.28456019231687	24.507
58	2	160	-0.374592497764375	-14.667
59	2	160	-0.693346840369884	21.097
60	2	160	-0.306291550259609	-1.6454
61	2	160	-1.37971140035685	-13.897
62	2	160	-0.614528399750066	-12.002
63	2	160	-0.559319989402407	17.82
64	2	160	-0.0699954060959778	-5.2672
65	2	160	-0.88549360832355	16.246
66	2	160	29.7420040544129	30.327999
67	2	160	0.0113285614370158	-6.6571
68	2	160	-1.01755963474649	-10.293
69	2	160	0.0637926875601629	13.563
70	2	160	-0.285475014887925	4.9924
71	2	160	-0.463483314676106	12.146
72	2	160	4.06480614817942	-22.254
73	2	160	26.5298508877832	-27.150999
74	2	160	0.894772974442724	20.045
75	2	160	-0.072602515905615	-8.163
76	2	160	-0.500636802446225	-11.177
77	2	160	-1.06344761927161	-9.5892
78	2	160	6.24636773075894	24.639999
79	2	160	-0.185895098571894	-17.386
80	2	160	3.43832480397295	-20.527
81	2	160	-0.176990826930023	13.541
82	2	160	0.810197001077873	14.504
83	2	160	2.59416653529733	-18.885
84	2	160	8.71887673911063	6.2534
85	2	160	-0.174699624841619	17.903
86	2	160	-0.832798561687008	4.4913
87	2	160	0.339619927565596	-2.9987
88	2	160	0.809325630035094	18.718
89	2	160	18.4908709527559	-24.792999
90	2	160	20.1865962236127	26.764999
91	2	160	-0.227667142015793	-4.8777
92	2	160	24.8989867450136	-29.9
93	2	160	0.321953510419974	9.9034
94	2	160	0.0263733420215022	12.634
95	2	160	1.16760455597131	18.6
96	2	160	27.6258578415814	29.371
97	2	160	3.10498753999832	22.063999
98	2	160	0.834759569552636	-16.568001
99	2	160	0.363682047931276	-9.0603
100	2	160	-0.830160715988385	-6.1133
101	2	160	21.1825704634312	-26.910999
102	2	160	25.0753614904751	-25.635
103	2	160	0.108014847762735	17.892
104	2	160	-0.772703106985999	-6.5303
105	2	160	-1.11360230954584	-3.4256
106	2	160	-1.21869837033999	-16.841999
107	2	160	0.206462443365044	16.257
108	2	160	1.07235387996941	-19.676001
109	2	160	0.0684909836629339	5.9167
110	2	160	28.6171676977551	-28.636
111	2	160	12.3628497142183	26.407
112	2	160	-0.857027461553626	0.46691
113	2	160	0.601352574349818	-13.465
114	2	160	1.20982145172067	13.531
115	2	160	1.77821030248159	-20.972
116	2	160	7.19581296462531	26.316999
117	2	160	26.6763123337232	-27.603001
118	2	160	-0.399785696253865	1.8375
119	2	160	0.0741967341138849	-9.8281
120	2	160	18.554545870734	28.753
121	2	160	4.09030259660485	20.761
122	2	160	2.33720768345882	-18.458
123	2	160	-0.165058506133382	-5.5445
124	2	160	-1.10253086147563	-17.138
125	2	160	-0.162569782742799	1.8948
126	2	160	-0.716958069569952	6.1324
127	2	160	0.858868877493391	-13.336
128	2	160	-0.456185253805353	12.469
129	2	160	0.812061465867709	-11.886
130	2	160	-0.101245327656951	13.847
131	2	160	0.867670904517958	16.958
132	2	160	20.8258265753721	-24.818001
133	2	160	1.31831533539941	-19.587999
134	2	160	3.57342100427049	-20.839001
135	2	160	25.2716509363264	28.066999
136	2	160	18.7584043495379	26.084
137	2	160	0.421686250918499	-1.7412
138	2	160	0.436835269820197	8.9257
139	2	160	-0.680762687343462	12.344
140	2	160	-0.70208811004931	-0.20146
141	2	160	1.71900900715685	21.627001
142	2	160	1.00547615323534	11.722
143	2	160	10.0361473601709	22.981001
144	2	160	0.28829045535912	-5.8328
145	2	160	21.8201285909209	-25.128
146	2	160	24.5888114976409	26.892
147	2	160	0.41012836671241	-10.31
148	2	160	1.13477043513565	16.889
149	2	160	-0.158240697465805	-14.389
150	2	160	0.086314712554727	4.7713
151	2	160	15.4798745681415	-22.747999
152	2	160	0.119746291753236	-15.112
153	2	160	0.223499369194588	18.233
154	2	160	14.419262078495	26.532
155	2	160	-0.333060828374414	4.9202
156	2	160	0.413812545793185	18.799
157	2	160	6.56851464440748	-22.318001
158	2	160	22.3041117469295	25.212
159	2	160	0.0691162642011793	-5.4072
160	2	160	0.0666018220092424	6.2031
161	2	160	1.2059545812044	-7.1916
162	2	160	0.190549534764067	-0.98747
163	2	160	-0.91051743391462	7.9466
164	2	160	32.4272315465546	-30.49
165	2	160	2.1554033668118	19.834999
166	2	160	5.62489885204524	23.209999
167	2	160	0.990764017710228	-8.9553
168	2	160	0.229294017907564	6.8084
169	2	160	-2.76836181855097	12.613
170	2	160	28.1308114020493	29.26
171	2	160	0.661467529461365	-11.527
172	2	160	-0.141758809384783	17.871
173	2	160	2.11382648463221	-20.537001
174	2	160	18.0874499479841	-26.551001
175	2	160	5.39728551205228	25.080999
176	2	160	11.0429084561515	-22.052
177	2	160	-0.308915537796127	-4.3503
178	2	160	0.13087514679783	-8.196
179	2	160	27.11934757836	28.048
180	2	160	0.0429678317132668	0.91362
181	2	160	2.02144963361982	22.129
182	2	160	0.732376047912236	21.879
183	2	160	0.0654327674741211	17.59
184	2	160	0.989673477628985	10.491
185	2	160	0.952481121378966	-8.7953
186	2	160	0.983994131152233	12.273
187	2	160	-0.182634143654161	14.403
188	2	160	-0.613254887707634	3.6873
189	2	160	-0.181390998811738	15.231
190	2	160	-0.0589306567195083	-6.6943
191	2	160	17.0554173148618	-25.900999
192	2	160	-0.110461230009193	-10.356
193	2	160	-0.166704530219446	1.8442
194	2	160	19.5095404734107	-25.569
195	2	160	0.367292480985213	-18.079
196	2	160	0.442612227440904	-8.4948
197	2	160	0.0816101295480625	12.617
198	2	160	0.15435874527644	-9.2516
199	2	160	22.5810962063114	27.478001
200	2	160	27.2453516737922	-29.066
201	2	160	0.914486618104362	22.705
202	2	160	6.108811557151	-24.263
203	2	160	-0.203020575137167	11.407
204	2	160	0.755003256692113	-2.522
205	2	160	-0.580554147087842	-18.556
206	2	160	14.3561582188071	28.329
207	2	160	-1.29987597727842	-16.841999
208	2	160	0.681387167441827	1.2075
209	2	160	-0.197076667495509	10.299
210	2	160	2.76983738788463	-22.236
211	2	160	-0.483878683366497	8.6796
212	2	160	4.6373598996554	24.986
213	2	160	30.299485487523	30.749001
214	2	160	-0.308485425012273	1.4059
215	2	160	0.146798556558462	-2.4723
216	2	160	0.348952977509214	11.23
217	2	160	14.833724152275	-22.309999
218	2	160	2.15731864518932	-19.948
219	2	160	30.7285916866408	30.759001
220	2	160	30.2125929796449	-30.73
221	2	160	20.7920985402866	-24.546
222	2	160	0.720263017494394	-10.04
223	2	160	25.7915752249371	30.556999
224	2	160	-0.0067446634108741	13.207
225	2	160	0.241874078609717	-0.95784
226	2	160	0.139519540693323	-12.516
227	2	160	0.118796375346948	3.1233
228	2	160	0.360134634328843	0.54673
229	2	160	0.269587859601007	-9.2485
230	2	160	-0.203446120901072	3.6408
231	2	160	23.5118263189204	-25.944
232	2	160	-0.747217514551264	-3.7204
233	2	160	0.403990908176489	-12.001
234	2	160	0.657055821267861	9.4379
235	2	160	-0.777122638099349	2.5005
236	2	160	5.38749388149419	21.705999
237	2	160	2.40065082552048	21.254
238	2	160	1.10399975090395	-13.525
239	2	160	0.854118774982751	12.934
240	2	160	26.6058399809403	25.618999
241	2	160	0.371691590512302	6.7871
242	2	160	15.9364362220667	23.566
243	2	160	-0.669020476532042	15.551
244	2	160	4.36389306452011	23.858
245	2	160	25.1023531423607	24.955999
246	2	160	25.5339597929031	27.552
247	2	160	1.50664618543825	10.557
248	2	160	0.134442038346442	-1.4318
249	2	160	0.328399617120052	-18.500999
250	2	160	0.658489917013603	0.23501
251	2	160	0.240162549254376	6.5509
252	2	160	0.11782120923485	3.6272
253	2	160	-0.496216598494321	2.8319
254	2	160	29.257944832762	-29.186001
255	2	160	13.0400405806675	26.726999
256	2	160	0.924163222573274	15.629
257	2	160	26.7478493000868	29.702999
258	2	160	29.9975495475113	30.73
259	2	160	-0.866320196343803	-10.963
260	2	160	28.6557032590951	29.674999
261	2	160	0.648239480682818	18.285999
262	2	160	3.29666084673413	23.312
263	2	160	28.8759449048025	28.985001
264	2	160	1.91751208644468	23.087
265	2	160	-1.01949361946483	3.6791
266	2	160	-1.11461627420124	-15.502
267	2	160	-0.329878687743836	-0.67953
268	2	160	24.0419860849369	26.66
269	2	160	4.71717042940097	23.879999
270	2	160	11.492372859224	-23.909
271	2	160	0.18963907359579	-11.398
272	2	160	-0.30054828145742	10.219
273	2	160	23.5580156698445	-28.82
274	2	160	15.3157272322391	26.24
275	2	160	1.88103840636	-13.854
276	2	160	2.52711688498215	-15.045
277	2	160	0.524740711787022	-17.336
278	2	160	-0.593275156234976	-3.6644
279	2	160	-0.732456197660064	-7.0231
280	2	160	0.139952999205123	-16.045
281	2	160	1.22793031305472	-16.841
282	2	160	-0.979228710781757	-3.7738
283	2	160	-1.47465305245948	-18.120001
284	2	160	26.1685496105854	-26.440001
285	2	160	-0.479278700523727	9.2206
286	2	160	0.85350697564761	16.552
287	2	160	-0.33491206575416	-13.542
288	2	160	1.94892891969893	-19.436001
289	2	160	-0.605980405446862	11.222
290	2	160	10.0106086904641	-23.881001
291	2	160	-0.511788217135571	3.1007
292	2	160	-0.79247215081401	17.65
293	2	160	8.17571636472134	23.674
294	2	160	-0.449353454075241	3.0333
295	2	160	27.6265261423708	-25.018
296	2	160	1.02749560278705	-13.201
297	2	160	-0.979724956158144	-17.068001
298	2	160	29.6460759227269	-30.143
299	2	160	-0.66439500275774	6.9426
300	2	160	0.0163802210133217	-1.2203
301	2	160	-0.219189092464667	19.474001
302	2	160	2.40549479647315	20.995001
303	2	160	0.327833508027088	-3.5393
304	2	160	0.250520857655631	3.1533
305	2	160	1.01683619355076	6.5163
306	2	160	27.1919134164291	-26.705999
307	2	160	-0.862886233452171	11.626
308	2	160	0.876370970529059	-4.5265
309	2	160	23.9512254533584	24.566999
310	2	160	-1.92610880721505	-18.462
311	2	160	1.40726265366403	1.9265
312	2	160	28.218068841437	-28.733
313	2	160	0.299221656918668	18.603001
314	2	160	-0.285181921392649	-7.3771
315	2	160	23.5738353392966	28.219999
316	2	160	2.93749600260015	21.663
317	2	160	-0.0806939952374913	0.075647
318	2	160	28.868708626353	29.903
319	2	160	0.500462093449219	-2.5579
320	2	160	23.9024848086093	-26.204
321	2	160	6.05490689134343	-24.444
322	2	160	7.47051902668811	-23.014
323	2	160	28.805111172434	-29.353001
324	2	160	0.475266190285277	-9.7203
325	2	160	-0.742317384096973	-14.983
326	2	160	3.02932147730648	-23.188
327	2	160	-0.194644740834789	8.3711
328	2	160	3.45101631269182	-22.910999
329	2	160	0.97816818781145	16.695
330	2	160	-0.0739802644674423	5.9041
331	2	160	0.275963853627486	12.128
332	2	160	18.5190211594094	27.780001
333	2	160	21.1654160726051	-26.152
334	2	160	0.716769343333336	-17.492001
335	2	160	-0.809414662556716	5.6494
336	2	160	5.50077551699487	-24.058001
337	2	160	0.465288588841336	4.9426
338	2	160	22.769013109101	-28.562
339	2	160	1.97501430070862	-22.004999
340	2	160	-0.0307639491900034	6.6943
341	2	160	-0.264640684655141	7.5093
342	2	160	0.081524372451022	-7.2081
343	2	160	-0.974979414228458	-2.7974
344	2	160	0.275456863914651	-1.9019
345	2	160	0.967125221591107	-20.299999
346	2	160	-0.0974092603239294	3.3686
347	2	160	-0.655053433660219	8.9901
348	2	160	-0.267576724775468	-8.7044
349	2	160	1.45251349095198	-20.336
350	2	160	0.255605012599769	15.431
351	2	160	0.762654533308584	22.27
352	2	160	-0.300014132563113	16.007999
353	2	160	1.85186932594999	9.8588
354	2	160	0.219642303148522	18.83
355	2	160	0.182101777696301	9.3407
356	2	160	0.075373579120237	14.514
357	2	160	24.4550395150991	-28.857
358	2	160	-0.232636787533703	-20.191999
359	2	160	0.917494603115996	-16.410999
360	2	160	-0.0648819502571651	15.901
361	2	160	0.184435841720916	-8.2983
362	2	160	0.726748813548977	1.0772
363	2	160	4.85449937974597	24.851
364	2	160	2.42344456066159	-23.587
365	2	160	4.7123828555977	25.103001
366	2	160	-0.188745209836738	-6.223
367	2	160	0.995213832734155	1.9655
368	2	160	-0.917589933620935	-20.601999
369	2	160	-0.0995727238977899	-16.684999
370	2	160	27.3695050216962	-28.889999
371	2	160	0.278806488492345	-10.948
372	2	160	-1.44062675300681	18.658001
373	2	160	0.662500589301366	-20.174999
374	2	160	-1.04267072492594	9.1132
375	2	160	1.41484555902564	21.208
376	2	160	30.0173404456834	-30.465
377	2	160	0.248150036359666	-5.5138
378	2	160	-0.0407605402896083	-3.2758
379	2	160	0.184332627745189	-14.546
380	2	160	0.878138212620026	18.837999
381	2	160	-0.181080235664609	14.655
382	2	160	18.9660538156936	-27.542
383	2	160	-0.569690868305305	-3.832
384	2	160	0.372553070106374	9.1254
385	2	160	-0.408239540007873	6.9167
386	2	160	0.391538706358608	11.078
387	2	160	-0.439640145289339	-8.0287
388	2	160	-0.352519245237538	-5.6206
389	2	160	0.0850423430099774	-12.324
390	2	160	7.15635343778355	-24.854
391	2	160	3.80659994770578	-21.556
392	2	160	1.0441275951871	-16.594
393	2	160	0.428594412426868	2.9541
394	2	160	-0.370443222160851	0.13097
395	2	160	-0.110970844816574	4.7631
396	2	160	-0.801180092841436	10.164
397	2	160	-0.333904816667779	10
398	2	160	4.67299668162717	-24.566
399	2	160	0.613557635944826	14.566
400	2	160	-0.421531728256681	-5.4722
1	3	160	2.17392557701253	10.333
2	3	160	0.0841421950625796	1.8003
3	3	160	3.60806715959675	-12.717
4	3	160	-1.38512472629296	-0.47132
5	3	160	3.2881683970942	-11.512
6	3	160	0.846534841340524	10.962
7	3	160	0.886951063104408	-1.238
8	3	160	-3.38788726637023	10.547
9	3	160	18.5313262010584	29.096001
10	3	160	-0.404316260746741	-2.0078
11	3	160	5.53750287848599	19.429001
12	3	160	0.367491778937846	-5.7809
13	3	160	2.21983967916641	15.272
14	3	160	9.52562961499705	21.695
15	3	160	1.38147546164179	8.1682
16	3	160	1.47926999722133	15.583
17	3	160	-0.129044082354881	-3.949
18	3	160	5.99992640274171	-13.347
19	3	160	20.1467506995814	-27.107
20	3	160	20.5958741195035	-28.09
21	3	160	7.44974892191553	-16.535
22	3	160	22.1982936326277	-29.229
23	3	160	0.732163322399703	8.4489
24	3	160	-0.656915395062814	-1.1969
25	3	160	20.694189878835	-27.618
26	3	160	-0.420665764624976	-2.8762
27	3	160	16.4194334391378	-25.389
28	3	160	-0.813299417660036	-1.3366
29	3	160	5.92220924921072	19.357
30	3	160	13.9224906022099	25.202
31	3	160	1.00047526618676	14.901
32	3	160	4.35981111632277	17.205
33	3	160	0.238851742227733	-2.7763
34	3	160	0.618557559485504	6.6444
35	3	160	18.819107143646	-28.948
36	3	160	16.1115264395858	-23.313999
37	3	160	4.67389335259427	-13.745
38	3	160	10.018568794477	-19.216999
39	3	160	13.0950923432443	24.646999
40	3	160	11.3546663442673	-20.247
41	3	160	22.1232919523189	-29.915001
42	3	160	-0.46688972140069	-7.1424
43	3	160	5.96422047020978	17.674
44	3	160	6.11961310319279	18.375
45	3	160	19.8026087361847	-26.468
46	3	160	8.54872405903133	-18.563
47	3	160	25.2999294233021	-28.870001
48	3	160	-0.923762455708027	-6.9948
49	3	160	-0.240940191246025	-4.9268
50	3	160	-0.4573194776366	-0.35377
51	3	160	-0.870900437298761	-10.099
52	3	160	-0.637813192333598	-4.8222
53	3	160	16.0865891648522	-25.909
54	3	160	25.9127935506511	-30.702
55	3	160	0.745100731985716	4.7118
56	3	160	16.0780166463783	26.743999
57	3	160	-0.130855612698391	-4.9262
58	3	160	1.59415837236901	8.6432
59	3	160	-0.359373738567388	-13.145
60	3	160	9.21115239595976	18.474001
61	3	160	-1.44990561404659	9.4997
62	3	160	1.80207355470241	15.207
63	3	160	-0.491749614402474	13.308
64	3	160	1.50812685867351	-8.8311
65	3	160	0.202900595842021	6.4174
66	3	160	-0.344655535252506	4.5237
67	3	160	19.2327435080375	29.813
68	3	160	-0.484215698673805	1.2271
69	3	160	-0.777586134727391	10.711
70	3	160	0.391133942126911	-7.5879
71	3	160	4.37287066089896	17.856001
72	3	160	9.42489462134397	21.275999
73	3	160	13.1443237595217	-20.412001
74	3	160	4.71221995292629	-15.4
75	3	160	6.65932067855979	20.34
76	3	160	18.1990996992571	-27.865
77	3	160	-0.985201724893888	-5.2192
78	3	160	-0.984856763316554	-3.2068
79	3	160	6.37685352025315	-15.322
80	3	160	7.69845660390801	-18.292999
81	3	160	18.8518235794703	30.275
82	3	160	1.20901405267485	15.484
83	3	160	-1.26485073305328	-8.0945
84	3	160	1.4188825518164	15.27
85	3	160	-0.375172031531068	3.4607
86	3	160	9.12474337223049	-20.426001
87	3	160	14.1961660857508	23.683001
88	3	160	11.37214370174	23.1
89	3	160	-0.140815642164918	8.9228
90	3	160	-0.576932336948626	2.9264
91	3	160	0.0291478538136829	6.3411
92	3	160	-1.09350106834946	1.5678
93	3	160	19.0856769992554	28.813999
94	3	160	18.0786501244737	28.715
95	3	160	20.7812153324068	-27.698999
96	3	160	13.4034609733159	-22.868
97	3	160	2.08484655120529	10.622
98	3	160	0.343412732357278	13.693
99	3	160	2.75803914828134	-16.500999
100	3	160	9.86516687557311	-20.599001
101	3	160	0.128581945195787	-5.392
102	3	160	19.5696189878314	27.52
103	3	160	1.49125415055154	-10.461
104	3	160	0.390448186659127	0.71162
105	3	160	12.2948164935319	20.722
106	3	160	26.2737551300574	-29.875
107	3	160	0.805213560948813	3.1984
108	3	160	-0.0152182448042586	-4.7662
109	3	160	2.10176412337835	11.496
110	3	160	14.8196222798113	-23.716
111	3	160	14.9829553732648	26.634001
112	3	160	19.8832666074369	28.115
113	3	160	-0.0210831088653816	-8.7756
114	3	160	12.8709139961545	-22.694
115	3	160	9.5013320437262	23.733
116	3	160	15.1327984905254	25.795
117	3	160	4.16038539076292	-15.536
118	3	160	14.5107347484884	-24.273001
119	3	160	25.6912406003642	-25.483
120	3	160	-0.190890686074283	3.2989
121	3	160	17.834632888431	26.853001
122	3	160	0.394151556314362	12.246
123	3	160	0.419947805938616	-1.4075
124	3	160	10.027787669074	-18.452999
125	3	160	13.9187115470482	-17.302
126	3	160	1.64780279715046	-13.904
127	3	160	17.1161868394477	23.479
128	3	160	0.58962603616945	-5.6269
129	3	160	17.7111939237635	-19.212
130	3	160	25.0779412921431	-27.261
131	3	160	0.405519480802153	7.6147
132	3	160	2.6781213475128	17.67
133	3	160	6.13086287904751	18.674
134	3	160	4.83924267609236	17.747
135	3	160	0.162341974811671	0.73208
136	3	160	10.7915148027571	-20.548
137	3	160	-0.986988240941546	-9.524
138	3	160	21.3638438683909	-29.191999
139	3	160	0.365116029936373	-4.3658
140	3	160	9.91381693429291	21.781
141	3	160	-0.185940215169138	-6.5175
142	3	160	1.3875531562299	3.8544
143	3	160	1.01784374232483	-11.884
144	3	160	1.93171363811004	-14.324
145	3	160	0.937818000442506	5.0224
146	3	160	5.42013829591579	-19.274
147	3	160	23.8081781485548	-26.603001
148	3	160	-1.35354395674454	-9.6386
149	3	160	13.7472184614058	-21.700001
150	3	160	-0.508782130237479	-4.3982
151	3	160	-0.101480755459627	-7.3065
152	3	160	11.768219561824	-19.285
153	3	160	16.3624736971453	20.528
154	3	160	20.5145015155074	22.334999
155	3	160	18.3289575675239	24.132999
156	3	160	2.09017072155023	13.665
157	3	160	0.36560194584434	6.3833
158	3	160	-0.957021248942064	5.2157
159	3	160	13.5544387142143	19.431
160	3	160	0.215512395158502	-10.109
161	3	160	-1.85636606065045	-2.9408
162	3	160	7.67737625821881	-14.213
163	3	160	1.83576570646069	-11.534
164	3	160	0.859065683235169	-13.587
165	3	160	6.63731693765327	14.385
166	3	160	0.619875221567208	-12.411
167	3	160	0.325655030254014	1.8573
168	3	160	1.71111190142369	12.304
169	3	160	18.5490964251319	26.323999
170	3	160	9.38956620289211	17.048
171	3	160	17.5105555373352	-23.899
172	3	160	4.58441509326358	15.219
173	3	160	-0.228878212990487	8.2982
174	3	160	17.4164974459792	25.507
175	3	160	-0.166101359567989	-2.4942
176	3	160	1.02730399289558	-3.0452
177	3	160	1.25978173374011	-12.897
178	3	160	3.71167494420761	-14.512
179	3	160	-0.436907615899056	-7.0503
180	3	160	10.3838874238318	-20.356001
181	3	160	15.5596827222972	-25.039
182	3	160	6.34413609406843	-17.069
183	3	160	-1.97149984737735	-10.332
184	3	160	23.9932680962183	30.261
185	3	160	0.383853820027835	4.0143
186	3	160	-0.0129490758627453	7.6196
187	3	160	0.43172264111726	-5.5753
188	3	160	12.1230681380624	-22.731001
189	3	160	16.4493493272043	-25.632999
190	3	160	11.8730737669064	-21.087
191	3	160	21.9624289453386	28.973
192	3	160	0.588176883640309	-0.49701
193	3	160	0.0527823045283538	2.0689
194	3	160	2.1613150115704	12.847
195	3	160	7.02254623667669	-17.961
196	3	160	0.435712974052461	4.1321
197	3	160	13.0255487696822	-21.801001
198	3	160	-0.923103896783717	-10.313
199	3	160	17.7273907486675	25.073999
200	3	160	10.4486666594761	19.011
201	3	160	30.8677355643159	-30.215
202	3	160	27.9536385701865	28.740999
203	3	160	0.102712037902651	2.2526
204	3	160	23.0789863983143	-27.625999
205	3	160	12.8393139018397	-18.724001
206	3	160	1.50419786648727	14.069
207	3	160	-0.613222973799956	1.8118
208	3	160	-1.16194149608483	8.6271
209	3	160	0.906848849864138	0.40567
210	3	160	19.3287560621553	23.007999
211	3	160	0.512620184614561	-8.011
212	3	160	3.31882424535671	-16.319
213	3	160	1.47344381560541	14.803
214	3	160	5.790164022457	16.733999
215	3	160	1.85784523778928	14.126
216	3	160	0.791812372765656	2.8671
217	3	160	-2.34573662725035	7.7095
218	3	160	0.105030805074268	11.139
219	3	160	1.60837838852015	-12.382
220	3	160	0.226136982375415	1.3545
221	3	160	15.8253029281214	20.468
222	3	160	25.0034003854349	28.438999
223	3	160	-0.071383912817911	-8.019
224	3	160	10.6146454484587	20.891001
225	3	160	0.174720874543509	-0.7209
226	3	160	18.2591204771007	26.111
227	3	160	20.3061904017273	-25.525
228	3	160	0.306555350776614	13.237
229	3	160	5.4938714323099	-15.038
230	3	160	0.569692279267089	4.1803
231	3	160	14.5899877484733	-21.834
232	3	160	-0.0153513027490755	-3.8112
233	3	160	1.65698658262785	-12.011
234	3	160	-0.0879383506675744	7.5048
235	3	160	21.2567911945244	28.983999
236	3	160	0.52261855003878	9.406
237	3	160	10.8558409559347	-19.378
238	3	160	14.614565413185	23.049999
239	3	160	10.0743664135155	20.610001
240	3	160	21.9923413077894	-29.257
241	3	160	-0.633597582132517	-2.5321
242	3	160	8.07380563218791	19.865
243	3	160	-0.112863296629721	12.668
244	3	160	18.5504830261745	-23.92
245	3	160	-1.0193066633835	10.409
246	3	160	-0.353481335031888	-3.2466
247	3	160	-0.801597713996479	-8.6665
248	3	160	5.97432497716714	18.663
249	3	160	20.0641297155377	28.094
250	3	160	0.097752876668765	-6.5981
251	3	160	21.2713849028094	30.32
252	3	160	21.9801406593275	29.511999
253	3	160	13.3522764639631	-22.055
254	3	160	-2.20242787782267	-2.5445
255	3	160	11.0833382595429	-20.677999
256	3	160	1.04830033603873	10.794
257	3	160	0.265985918224462	-13.017
258	3	160	0.349018458692417	5.1626
259	3	160	-0.429815650293891	1.0625
260	3	160	11.0091329477829	21.938999
261	3	160	3.78019227643515	-18.125
262	3	160	2.70139736898932	-16.259001
263	3	160	19.9695121312842	-30.399
264	3	160	0.673204395487945	-7.4616
265	3	160	-1.06313866908155	-1.5695
266	3	160	19.6867312886604	26.663
267	3	160	-1.36468147069828	0.19412
268	3	160	20.4697688533238	-27.677999
269	3	160	1.57643120623696	0.75329
270	3	160	19.4571387384768	25.153
271	3	160	17.526509490881	-25.362
272	3	160	0.40434744725038	-6.2681
273	3	160	21.992472172245	-29.778
274	3	160	28.3420903210802	-29.056999
275	3	160	0.260866993919185	4.8581
276	3	160	25.9341509596447	-27.025
277	3	160	25.4596563512782	27.021
278	3	160	0.659564088910157	-9.9822
279	3	160	30.0295651006273	-29.846001
280	3	160	-0.991495420364839	7.6927
281	3	160	1.04698939339441	-14.451
282	3	160	5.04785452356684	-17.687
283	3	160	22.2313192297807	24.424999
284	3	160	0.988572524318302	-11.334
285	3	160	13.5976191094381	21.263
286	3	160	16.1773853429394	-21.353001
287	3	160	0.00361010732454048	3.6197
288	3	160	0.634082873995967	10.678
289	3	160	17.9504962842626	22.673
290	3	160	0.136133073102398	-10.976
291	3	160	18.2811561818881	-26.205
292	3	160	-0.513550276682718	9.7077
293	3	160	17.1873986652851	-23.749001
294	3	160	2.21893856294583	16.27
295	3	160	-0.675068083962514	-3.119
296	3	160	0.609423556363787	-4.9728
297	3	160	-0.746010489292731	-9.2163
298	3	160	2.09997269180568	-13.897
299	3	160	5.32358792308545	17.614
300	3	160	23.5684022656376	28.101
301	3	160	-0.600381069812178	2.6715
302	3	160	19.0231519454888	22.597
303	3	160	-0.465751263716448	4.7089
304	3	160	0.714946105031255	-3.2692
305	3	160	-0.164001551931196	6.8902
306	3	160	23.053699660508	-25.437
307	3	160	12.3140301842712	-19.788
308	3	160	0.871565091705345	5.8187
309	3	160	24.1229734435674	-28.058001
310	3	160	14.4810874053048	21.326
311	3	160	0.574377648553329	-9.9158
312	3	160	15.2777413441279	17.507
313	3	160	1.22819433854754	1.5792
314	3	160	-0.733321648727578	-3.2091
315	3	160	23.1449116458025	-26.41
316	3	160	19.1971136635592	-20.9
317	3	160	15.0975402663011	20.488001
318	3	160	0.33588487134079	-8.8925
319	3	160	25.3592079080563	30.127001
320	3	160	22.462387760234	24.462999
321	3	160	2.41251455971832	13.444
322	3	160	0.762101844210376	-11.802
323	3	160	19.9094065445856	25.523001
324	3	160	20.6588243150474	-24.705
325	3	160	-0.275503166739757	-9.9674
326	3	160	0.773603916079789	9.385
327	3	160	9.86850685422508	15.721
328	3	160	8.26884064775512	16.375
329	3	160	0.815085844812536	-0.094241
330	3	160	1.7592681511389	12.224
331	3	160	3.99675101926621	15.348
332	3	160	9.22010403527883	-17.718
333	3	160	15.3816774546878	-21.709
334	3	160	0.415753663535195	6.6253
335	3	160	0.518013258377167	0.58677
336	3	160	12.211472633277	19.841
337	3	160	6.73568350961872	13.765
338	3	160	17.0510819958152	23.129
339	3	160	-0.695876047279976	3.7955
340	3	160	23.1103855146788	26.931999
341	3	160	-0.724495441457568	5.2403
342	3	160	1.94424744333791	-14.799
343	3	160	30.0353782441797	23.257999
344	3	160	0.671285069144561	5.1636
345	3	160	19.2589237464121	-25.353001
346	3	160	18.714618659452	-23.462
347	3	160	24.9876742476177	29.533001
348	3	160	10.9400444888524	-16.900999
349	3	160	8.4220883199643	17.962999
350	3	160	17.4730069429315	24.855
351	3	160	0.823693606396379	12.084
352	3	160	4.90038299832811	-16.455999
353	3	160	15.8603531677968	-18.391001
354	3	160	-0.20008191933225	-0.75207
355	3	160	3.2897751242806	-15.55
356	3	160	21.6619703632772	-21.787001
357	3	160	-0.35900043120246	10.992
358	3	160	-0.922622493677277	6.76
359	3	160	3.91246514225588	13.528
360	3	160	0.819519878033839	-14.775
361	3	160	10.2971974348631	-18.243
362	3	160	13.6823257219385	19.787001
363	3	160	17.3806009310497	22.752001
364	3	160	5.14401365418304	15.935
365	3	160	0.116154713086919	-6.8105
366	3	160	22.3406953877852	-29.194
367	3	160	17.9797579164877	24.305
368	3	160	0.438019709085653	-11.571
369	3	160	1.18318944832326	12.63
370	3	160	-0.883356769202493	-8.5092
371	3	160	3.04708971551704	16.238001
372	3	160	-0.087274739645224	-4.5689
373	3	160	29.5500630185417	-29.434999
374	3	160	-0.421766019001151	-11.197
375	3	160	0.412892194717862	-2.9852
376	3	160	4.69398709409703	16.781
377	3	160	17.7227186915027	21.944
378	3	160	17.127226826828	-23.504
379	3	160	16.9487802416355	-23.393999
380	3	160	14.2664298792506	-19.49
381	3	160	16.3223662849881	-23.971001
382	3	160	-0.355145968927175	8.371
383	3	160	-0.620443843694478	5.877
384	3	160	7.85288011053118	15.961
385	3	160	14.7518273289017	-19
386	3	160	26.8145978165575	-29.820999
387	3	160	5.01727794657046	-13.194
388	3	160	0.115104816698576	-7.7072
389	3	160	0.91745536636893	8.9422
390	3	160	23.1401910085932	30.023001
391	3	160	24.0589641909988	30.724001
392	3	160	-0.745404017152884	1.3776
393	3	160	0.250845411809781	11.892
394	3	160	21.4668401394153	27.539
395	3	160	5.04223311422342	-16.742001
396	3	160	27.6355852167389	24.823999
397	3	160	15.5140316197453	-22.322001
398	3	160	29.4414272635215	26.898001
399	3	160	1.75740061708158	-12.061
400	3	160	32.1133963932339	30.743999
1	4	160	13.7110425570899	27.825001
2	4	160	0.0413949928947441	-1.0744
3	4	160	-1.66593641589926	9.2356
4	4	160	9.78719527358943	-27.843
5	4	160	1.89768429149193	-18.882
6	4	160	8.62445721483389	25.028999
7	4	160	10.2446424191402	-29.67
8	4	160	0.762611727500257	17.657
9	4	160	-0.112770409538912	-7.8782
10	4	160	-1.54643302236165	-14.198
11	4	160	10.1733996874317	-27.344999
12	4	160	-1.29180326509207	14.196
13	4	160	12.6252647820491	27.379
14	4	160	-1.84164526696344	4.0833
15	4	160	14.1352645868809	28.268999
16	4	160	-1.67528118519183	-16.792999
17	4	160	0.266296297483239	-12.251
18	4	160	-1.75312478864559	-8.4646
19	4	160	0.716202268560012	11.791
20	4	160	-0.621202504081662	-17.879999
21	4	160	5.87640718562504	23.716
22	4	160	-0.80099218525814	2.9445
23	4	160	-1.13973345489705	-19.954
24	4	160	14.6173027514722	30.545
25	4	160	-0.661518636975087	-2.1462
26	4	160	4.54742530711594	19.135
27	4	160	1.42031248174293	19.283001
28	4	160	7.83873230353227	24.674999
29	4	160	5.90519991333567	21.624001
30	4	160	-0.325731997207337	2.1232
31	4	160	8.30210795523303	25.639
32	4	160	-2.51094547468912	-8.5823
33	4	160	-0.180735163523279	10.98
34	4	160	10.487770482522	26.113001
35	4	160	11.161931608553	-28.76
36	4	160	10.0376914611516	28.233
37	4	160	-2.72039751056252	-9.2312
38	4	160	1.8606749229012	17.844999
39	4	160	8.2846902536156	23.766001
40	4	160	-0.601452932042336	6.3457
41	4	160	2.98355848708575	19.205
42	4	160	0.5171274606998	-19.877001
43	4	160	-1.27606587502337	-4.4349
44	4	160	0.483359832517736	-5.1517
45	4	160	0.332332273814412	-15.283
46	4	160	7.69580369591817	24.49
47	4	160	7.84500370052079	-24.247999
48	4	160	-1.98995017670518	-4.9137
49	4	160	-0.473041698580145	-2.9036
50	4	160	-0.0792696617660962	5.0852
51	4	160	2.77494288229584	20.671
52	4	160	10.7819205708622	29.9
53	4	160	9.90724100886792	26.469
54	4	160	0.33777040968201	-0.32671
55	4	160	-1.14163334777977	3.2914
56	4	160	5.84309949098885	21.395
57	4	160	-1.70277627283677	-13.398
58	4	160	-1.42286357781063	15.098
59	4	160	-0.297053955778953	4.0649
60	4	160	0.0573670624557403	-1.4454
61	4	160	4.20921409478245	20.662001
62	4	160	1.12486082396105	-18.915001
63	4	160	7.11149452303602	25.566999
64	4	160	1.91333981022663	16.552999
65	4	160	9.6788276699507	25.118999
66	4	160	-2.33317317621396	12.466
67	4	160	-2.38353320640656	-12.477
68	4	160	NaN	NaN
69	4	160	NaN	NaN
70	4	160	NaN	NaN
71	4	160	NaN	NaN
72	4	160	NaN	NaN
73	4	160	10.8447638410942	-26.025999
74	4	160	1.0406499087727	-12.061
75	4	160	6.82223507271354	-22.499001
76	4	160	2.72117709457964	17.419001
77	4	160	4.91396613746633	20.400999
78	4	160	-0.902397560367163	11.495
79	4	160	0.786673864247963	1.6718
80	4	160	9.85674492544569	-26.087
81	4	160	0.231708452044177	18.202
82	4	160	0.0926560174283966	1.9521
83	4	160	0.180941005079831	-6.6579
84	4	160	-0.297035223963545	7.3119
85	4	160	-0.420441546251184	0.8614
86	4	160	-0.0760969138681808	16.225
87	4	160	1.08816749380054	-13.979
88	4	160	0.938562086911395	-16.143
89	4	160	-0.910398692025911	-3.4687
90	4	160	3.28710358342544	22.332001
91	4	160	11.0574155147257	-27.76
92	4	160	9.57784376616136	-23.193001
93	4	160	15.0611527868909	30.454
94	4	160	-0.707586397063353	6.3534
95	4	160	11.9472498194291	29.134001
96	4	160	-1.51593557118066	14.204
97	4	160	15.227048583422	-30.138
98	4	160	0.498319707214394	-8.9414
99	4	160	11.2774580286834	-26.280001
100	4	160	14.0417206623839	30.433001
101	4	160	-1.53224276769659	-2.823
102	4	160	1.29436697962576	18.063999
103	4	160	3.71499565986395	21.284
104	4	160	-1.11457421925289	14.693
105	4	160	-1.77667316646062	16.347
106	4	160	0.872493158357422	0.62392
107	4	160	-1.31695626047212	4.5227
108	4	160	-1.68919915937075	-15.501
109	4	160	0.206882231789279	-5.9326
110	4	160	-0.304541717821081	-7.6087
111	4	160	8.17221080989493	26.468
112	4	160	-0.0175795734510693	11.91
113	4	160	-0.17105841417688	17.664
114	4	160	-0.534351297097117	6.0471
115	4	160	4.03251181087523	-19.01
116	4	160	16.3379404849601	-30.037001
117	4	160	0.102426897619212	1.3282
118	4	160	0.60793505312536	-17.386999
119	4	160	-0.274758176826222	11.436
120	4	160	9.24750854767226	27.344999
121	4	160	4.34461053053482	23.228001
122	4	160	0.871114292783268	15.683
123	4	160	-1.56291043693277	-1.9472
124	4	160	0.272205372632492	-13.112
125	4	160	-1.80126375587266	7.1892
126	4	160	4.03128319377172	21.870001
127	4	160	-0.622408310196446	-5.4614
128	4	160	0.648640115388011	8.4731
129	4	160	7.62705905420487	-24.370001
130	4	160	-0.467193834271994	-0.63557
131	4	160	-0.513339716824881	6.4993
132	4	160	11.0640218099468	28.729
133	4	160	-2.23692020105961	10.483
134	4	160	6.28970616233716	-22.118
135	4	160	-0.0544546300821818	-14.431
136	4	160	12.2528059702032	-28.719
137	4	160	0.755303176057411	3.9079
138	4	160	8.97707897616608	27.471001
139	4	160	0.711240224810703	-7.6286
140	4	160	4.4982590079787	-19.973
141	4	160	0.0418136845676322	0.18548
142	4	160	-1.56904565859308	-10.898
143	4	160	0.97356215886526	-10.319
144	4	160	-0.0723431290647484	-0.55876
145	4	160	3.37667915832309	21.715
146	4	160	0.0157398507703489	0.52496
147	4	160	-0.508932319264656	-7.9408
148	4	160	0.489823781255263	-15.407
149	4	160	-0.167405492911968	8.6877
150	4	160	0.415612280312935	19.989
151	4	160	-0.439873228872926	-7.2652
152	4	160	0.472089737795681	2.7958
153	4	160	0.77711453667521	13.761
154	4	160	-0.102456180853361	-12.222
155	4	160	9.67881792213483	-26.962999
156	4	160	13.6583185144005	-30.547001
157	4	160	1.2286502172451	-14.782
158	4	160	-0.261469067653916	12.414
159	4	160	1.22891573123804	-20.788
160	4	160	10.1235874928747	-25.702
161	4	160	9.84050659022687	19.503
162	4	160	0.331180813501608	6.1673
163	4	160	1.79454439392223	9.9258
164	4	160	-0.307634507580762	-0.7244
165	4	160	-1.25939564431912	-17.513
166	4	160	20.3724240123204	30.007999
167	4	160	7.90473140967215	16.625
168	4	160	1.18237827906708	-5.2377
169	4	160	2.4737505389267	12.074
170	4	160	14.2929572013267	23.743
171	4	160	8.48986746763712	-29.313
172	4	160	2.57806755275539	-20.936001
173	4	160	0.210099032288725	-2.2475
174	4	160	-2.24021504136415	-10.91
175	4	160	11.9750928139576	24.797001
176	4	160	-0.175949250920576	-10.676
177	4	160	-0.324684602396114	4.8618
178	4	160	3.59961672098684	-23.518
179	4	160	9.90656423600171	20.896999
180	4	160	24.3758866071497	30.674
181	4	160	8.04214056420051	17.379999
182	4	160	14.9511573443312	23.931
183	4	160	1.88355278709889	12.294
184	4	160	0.465327137143383	-8.726
185	4	160	0.276049989052858	4.6357
186	4	160	-0.387847032111608	-18.017
187	4	160	3.81833858389201	14.108
188	4	160	0.372996480750071	-11.182
189	4	160	5.55369602089974	-25.316999
190	4	160	-0.723637725096758	10.069
191	4	160	2.87320954903374	13.499
192	4	160	-2.13669037940688	-16.627001
193	4	160	11.4059097809948	21.379
194	4	160	1.89475369901956	-22.155001
195	4	160	1.47337370560869	12.92
196	4	160	6.13884413694305	-26.788
197	4	160	-0.73489391158158	8.9262
198	4	160	13.7120212478806	22.822001
199	4	160	1.23171716231315	-1.7428
200	4	160	-0.685202002951915	-5.0048
201	4	160	5.16935459230303	16.613001
202	4	160	10.6320004304289	21.672001
203	4	160	-0.346655121707175	0.99081
204	4	160	5.02771032603239	-24.332001
205	4	160	-1.79538582899485	-10.147
206	4	160	4.23202848083723	15.665
207	4	160	1.07801421555007	8.4207
208	4	160	-0.223676278232531	3.1058
209	4	160	11.9571109823764	22.533001
210	4	160	0.324502586927085	-19.815001
211	4	160	0.502969125300854	7.7312
212	4	160	6.01027146309668	-26.704
213	4	160	0.979787382415775	-21.02
214	4	160	-2.04985385467257	7.3276
215	4	160	0.227071279647731	-10.549
216	4	160	0.861124847632178	5.7369
217	4	160	5.00483208036329	-24.924
218	4	160	2.05480713804449	8.5183
219	4	160	17.1283723018682	27.434
220	4	160	7.46398658273747	-27.146999
221	4	160	0.45506850217923	4.4068
222	4	160	11.7239188570352	21.757999
223	4	160	-1.34463535654631	4.6979
224	4	160	0.174474481153309	-6.8997
225	4	160	1.2541609426146	-20.459999
226	4	160	14.7253304893861	26.492001
227	4	160	-0.942071339909955	-3.6195
228	4	160	2.70987324797832	-18.687
229	4	160	12.1506877752428	-29.396
230	4	160	0.220649638396017	-8.2921
231	4	160	0.252842277626231	-12.262
232	4	160	13.3472217821319	-29.471001
233	4	160	3.4081338849465	17.181
234	4	160	0.336637544028635	9.7596
235	4	160	9.74264497124536	23.434999
236	4	160	-2.2716672161749	8.5799
237	4	160	-1.4446213494211	2.3149
238	4	160	6.57878436768839	19.413
239	4	160	0.234919059850155	9.5156
240	4	160	6.32300542374317	-21.414
241	4	160	-2.23756498221154	-11.559
242	4	160	-1.25877467293785	8.8656
243	4	160	5.29431392998584	-21.771999
244	4	160	1.50775621512423	0.35463
245	4	160	8.99554265777451	23.924999
246	4	160	-0.34105095785455	13.628
247	4	160	3.84793180185924	-19.614
248	4	160	4.8065200219232	-20.656
249	4	160	1.32012695465003	0.69592
250	4	160	-0.770721057617035	-4.5447
251	4	160	16.2661244468604	30.584
252	4	160	12.6253679366351	27.645
253	4	160	0.178303711192354	1.055
254	4	160	13.0766183827224	29.162001
255	4	160	5.5373514523509	-23.549
256	4	160	0.468712678196088	3.7764
257	4	160	7.21455843921247	21.987
258	4	160	4.81712698910298	-22.004
259	4	160	-1.07944136566077	-9.5811
260	4	160	9.04425866176472	-25.481001
261	4	160	1.83813900443541	16.42
262	4	160	11.9746442176828	-28.173
263	4	160	15.3753446317103	29.805
264	4	160	-0.321738828960427	7.9841
265	4	160	1.25710892148771	-3.4783
266	4	160	1.1871007744045	5.8823
267	4	160	0.0121322895425093	2.2952
268	4	160	12.0876511505881	-28.931
269	4	160	1.98240225934885	-14.308
270	4	160	-1.06715913119068	4.6254
271	4	160	0.456640907242209	-14.123
272	4	160	1.66692892234047	14.233
273	4	160	0.506922777231022	-2.593
274	4	160	3.15963087887464	-20.687
275	4	160	-0.256374294948702	-4.5025
276	4	160	10.4706086345096	-28.233
277	4	160	-0.899491530552156	-5.8491
278	4	160	8.77570470577091	-25.809
279	4	160	12.3898080570034	25.785
280	4	160	1.94774109709233	-18.327
281	4	160	1.87692699290209	15.264
282	4	160	-0.603913264243477	-6.9122
283	4	160	-0.499100303845591	-13.425
284	4	160	0.47124168839834	-3.4921
285	4	160	5.73455285951436	-22.427999
286	4	160	1.06656978611656	13.36
287	4	160	-0.290519244995316	-15.425
288	4	160	-0.696284119904117	12.088
289	4	160	-1.54394383031254	13.17
290	4	160	-1.13797353486159	5.739
291	4	160	11.9943807960053	-29.153999
292	4	160	0.436016795761788	-16.726
293	4	160	4.75792477365804	15.991
294	4	160	14.2596841740859	27.341999
295	4	160	0.0347171321774411	7.2536
296	4	160	-0.728402179310525	-12.322
297	4	160	0.139920389663513	-0.40802
298	4	160	0.522595881107142	4.4086
299	4	160	16.2968591009116	29.261
300	4	160	13.2130055343949	-28.454
301	4	160	13.9398010713749	-25.156
302	4	160	4.56822033492337	20.952999
303	4	160	0.440837476363156	-2.4387
304	4	160	0.700186932365803	12.895
305	4	160	2.10284071502748	-16.278
306	4	160	14.2938708327448	28.6
307	4	160	-0.962014888875487	-9.7383
308	4	160	1.51893663967736	1.9799
309	4	160	11.6099575673527	-26.569
310	4	160	-0.437569097507573	-12.53
311	4	160	1.19875135862079	-16.702
312	4	160	1.55201628715119	-13.267
313	4	160	-2.20406967849932	-3.47
314	4	160	-3.18352868400751	-11.582
315	4	160	0.146051254426252	11.818
316	4	160	-2.15432298228173	10.175
317	4	160	0.326068420605619	-13.025
318	4	160	-2.43517619375282	-4.1903
319	4	160	0.0796811509080297	1.2395
320	4	160	-0.182068475608078	12.316
321	4	160	3.97469517970186	-18.358
322	4	160	14.4102434835815	28.450001
323	4	160	3.4936131008953	18.382
324	4	160	-0.515208689006629	-6.1266
325	4	160	8.12351014933763	24.098
326	4	160	0.0674216040197315	14.674
327	4	160	-0.453613638083009	-4.6639
328	4	160	0.85644631032279	-13.311
329	4	160	8.8813109862629	24.982
330	4	160	4.17450373380345	19.184999
331	4	160	-1.69981589782482	7.2552
332	4	160	0.729331416246136	-8.7757
333	4	160	12.4073205511852	-25.929001
334	4	160	3.40645121818091	18.927999
335	4	160	-0.855321144719553	-0.61348
336	4	160	1.83812599742937	-17.729
337	4	160	11.9240759208447	27.219999
338	4	160	-0.860436737591574	-1.1062
339	4	160	10.4965805460074	-24.014
340	4	160	1.50449220576393	-14.528
341	4	160	9.97585069086944	-23.823999
342	4	160	3.81578880435977	19.52
343	4	160	5.96350666275364	-20.691
344	4	160	-0.593928462111931	-10.848
345	4	160	-1.58831230223467	-2.5185
346	4	160	0.960975099856631	-13.62
347	4	160	11.1942440637104	-24.781
348	4	160	2.26079770334553	-16.496
349	4	160	8.12258850814698	-23.066
350	4	160	4.2790326957081	18.530001
351	4	160	5.41023925421436	20.223
352	4	160	-0.0256268085528339	2.0946
353	4	160	14.2492800150971	-28.457001
354	4	160	-2.37364655534251	-6.9339
355	4	160	13.6401058018578	30.003
356	4	160	1.6220301191171	16.052999
357	4	160	2.86813916849297	-17.209999
358	4	160	8.84990484159795	25.694
359	4	160	6.78465145443923	-20.094
360	4	160	1.72413468835386	15.124
361	4	160	13.8531699625637	-27.584
362	4	160	10.5272795879893	-24.313999
363	4	160	9.26519076757056	-22.688999
364	4	160	-1.22461838388288	-6.6696
365	4	160	0.703715259570181	10.699
366	4	160	-0.955406464094038	12.256
367	4	160	9.30639200967329	-21.879999
368	4	160	1.05366559311469	10.073
369	4	160	-0.283991149826635	-9.5537
370	4	160	4.07976748014786	23.004
371	4	160	-0.448309029611023	-5.7479
372	4	160	2.72120961322595	-15.138
373	4	160	16.0863310462036	-29.802999
374	4	160	7.65541179986489	-21.518
375	4	160	0.0408506837395528	7.3839
376	4	160	-0.24677367223469	-6.9638
377	4	160	-0.241437781146688	-7.9796
378	4	160	15.8842887458886	28.861
379	4	160	-0.0368587490972683	-7.1823
380	4	160	-0.20513230709711	-3.759
381	4	160	19.1210114246196	-30.677999
382	4	160	-1.3532696154455	10.523
383	4	160	13.2223463057022	-23.386999
384	4	160	-0.185039283865165	3.908
385	4	160	5.12578730429538	20.209999
386	4	160	-0.468715429478022	-9.8216
387	4	160	5.6811777756566	-18.323999
388	4	160	0.627446620848289	8.0792
389	4	160	12.9800736680631	-27.007
390	4	160	1.61582537268075	18.032
391	4	160	-0.504806523153032	-2.3995
392	4	160	-0.714459114764791	-9.9345
393	4	160	6.15689963019994	-18.721001
394	4	160	8.61750986630923	24.184999
395	4	160	4.09851369162205	-17.518999
396	4	160	14.2317362968459	-26.188999
397	4	160	0.0457571340098211	-0.77521
398	4	160	-1.54992113580626	-8.1989
399	4	160	2.93396797066722	-14.345
400	4	160	-1.88956091204734	5.116
1	5	160	9.80103285246127	23.966
2	5	160	3.54641419830037	16.863001
3	5	160	15.805216797062	29.972
4	5	160	3.75446800864216	-15.689
5	5	160	1.69953662056515	5.6572
6	5	160	1.03507672965371	-8.6943
7	5	160	14.0102995286951	-24.26
8	5	160	-3.82457421685437	-4.3859
9	5	160	2.98894101282339	-11.481
10	5	160	3.87369479392557	-13.003
11	5	160	-0.174060080946198	-9.7655
12	5	160	5.62325920671358	20.542999
13	5	160	9.77558234859871	22.99
14	5	160	5.68436198717108	18.118999
15	5	160	-2.26513051929632	7.2843
16	5	160	5.33014281402714	19.191
17	5	160	0.579824457133689	-12.755
18	5	160	3.58421109382123	-13.936
19	5	160	-0.151940263373151	9.2094
20	5	160	17.2007531713173	-28.393999
21	5	160	3.99475920571665	-16.618999
22	5	160	2.63162026260844	5.0516
23	5	160	1.04964395660368	-10.471
24	5	160	9.72077398671591	-24.445999
25	5	160	-0.779047216912726	-10.614
26	5	160	0.178436823860709	6.6339
27	5	160	1.22897052440696	5.2726
28	5	160	2.10947358671435	-10.767
29	5	160	7.18915820287387	22.385
30	5	160	12.6480441177514	-25.527
31	5	160	0.653376606895055	-14.635
32	5	160	0.959944120411906	15.471
33	5	160	1.56978439511507	13.333
34	5	160	17.2499912429378	29.827
35	5	160	7.90532116546981	-21.73
36	5	160	15.5601263221428	-30.346001
37	5	160	18.1715939908068	30.660999
38	5	160	1.2337846868591	-10.547
39	5	160	0.961206204700619	-2.6739
40	5	160	1.66134383096131	-14.136
41	5	160	-0.0459799609861102	-7.3359
42	5	160	8.10256075676755	-23.249001
43	5	160	1.13176695958488	-16.346001
44	5	160	-0.115835857357525	0.48179
45	5	160	2.74040000337234	18.785
46	5	160	12.5644406716544	-28.67
47	5	160	-0.825882828409892	1.8271
48	5	160	1.60328187959969	-16.934
49	5	160	-0.228481007843139	-1.5472
50	5	160	-0.859741616428709	11.076
51	5	160	0.873435904537489	14.199
52	5	160	10.7612328263966	27.825001
53	5	160	6.30923405299418	23.872999
54	5	160	1.80267548903973	-4.0242
55	5	160	12.74537735325	28.712
56	5	160	1.72825873862709	-7.6248
57	5	160	1.7166326772445	17.84
58	5	160	0.827668662961163	-2.5756
59	5	160	0.0279014804450739	-3.9037
60	5	160	1.75657785953109	2.5753
61	5	160	12.949890108863	-29.52
62	5	160	0.62325602005348	12.215
63	5	160	2.53708120883379	17.299
64	5	160	11.4820941807932	24.921
65	5	160	9.17476489947813	-24.679001
66	5	160	-0.0327203971444137	-5.8473
67	5	160	1.48580678370374	-8.8172
68	5	160	7.85267065734856	25.974001
69	5	160	5.56643322088172	-21.974001
70	5	160	-4.5696449691343	-7.6101
71	5	160	3.70309430952311	-17.229
72	5	160	2.19461615086407	13.251
73	5	160	2.2643530085849	-13.583
74	5	160	0.599302424505558	-6.5828
75	5	160	-0.142697801846754	2.1052
76	5	160	-2.05811714655039	-5.7992
77	5	160	9.9558585100375	-25.254
78	5	160	0.405975026418796	-11.384
79	5	160	0.741082938299936	9.0055
80	5	160	15.3537672204794	-30.16
81	5	160	0.00701937996605118	7.4279
82	5	160	3.15165535271189	17.996
83	5	160	-1.53759465134197	5.2069
84	5	160	6.56657024598981	20.746
85	5	160	10.8261305579162	-23.539
86	5	160	1.0711694091196	3.7627
87	5	160	0.42532199248201	10.813
88	5	160	-0.174968510663655	12.899
89	5	160	4.79456615188731	-21.271
90	5	160	-3.18336175538962	-3.7354
91	5	160	2.8390019494543	18.179001
92	5	160	10.2630507028808	27.554001
93	5	160	4.97831285783939	25.061001
94	5	160	1.16510853239816	-2.8504
95	5	160	2.48938945423743	-16.223
96	5	160	2.58365589983553	14.943
97	5	160	0.188433748711551	9.6883
98	5	160	-0.728600470172351	-8.1978
99	5	160	0.0416967128858126	-14.15
100	5	160	6.42602125702781	-24.423
101	5	160	10.8594207077259	30.614
102	5	160	2.61257784698548	-16.774
103	5	160	11.5740581341446	-27.323
104	5	160	8.87153399347588	28.735001
105	5	160	0.36657269531575	-16.936001
106	5	160	-0.738675062740567	-5.0946
107	5	160	-0.00876307628655781	-1.2378
108	5	160	13.6952545330453	-29.091999
109	5	160	1.62097080198686	20.986
110	5	160	3.69824078626441	4.4237
111	5	160	11.4425474882492	-28.691
112	5	160	1.59720660223248	8.6313
113	5	160	1.44270932518493	-16.711
114	5	160	0.189862546645619	-13.706
115	5	160	11.7372997160986	-26.691
116	5	160	0.825922750081144	-11.119
117	5	160	3.31456088568298	22.892
118	5	160	12.5127961260277	-29.353001
119	5	160	1.28684567493399	16.608999
120	5	160	5.16847405835108	-22.055
121	5	160	-0.0460490114463133	-0.7638
122	5	160	2.13372875269473	10.436
123	5	160	16.5249936664622	30.131001
124	5	160	-0.222030052053972	-6.5278
125	5	160	11.7090259449765	-26.754
126	5	160	-0.303539973581969	0.23843
127	5	160	3.97464310035529	20.07
128	5	160	14.4563464074302	30.535999
129	5	160	0.916433801954214	8.7535
130	5	160	2.07724875442323	-19.493
131	5	160	0.165272305541622	8.9294
132	5	160	8.06395985871033	23.297001
133	5	160	0.0325733101759553	12.83
134	5	160	2.35368988923613	8.5557
135	5	160	3.36479394431387	18.934
136	5	160	12.5949180596947	-27.968
137	5	160	3.35243773710582	-19.370001
138	5	160	-0.872662686702858	-11.269
139	5	160	1.56590595974169	17.6
140	5	160	-0.701846395117939	4.5289
141	5	160	16.153693313837	-30.236
142	5	160	3.60952698546472	-19.459999
143	5	160	0.504544050677081	12.417
144	5	160	1.62281699880614	-18.063
145	5	160	7.0655366591625	26.495001
146	5	160	2.56066870911499	-20.686001
147	5	160	2.07653831034738	-15.372
148	5	160	6.87182462590744	26.211
149	5	160	2.8750350660233	-19.474001
150	5	160	1.23674125955242	-18.047001
151	5	160	-0.23748823076031	3.2931
152	5	160	2.54380729332808	-16.336
153	5	160	5.03274247248231	19.414
154	5	160	0.775693907595503	10.92
155	5	160	0.0555790504792189	5.5564
156	5	160	1.1045628327036	-9.9753
157	5	160	0.200038725501692	12.694
158	5	160	17.9189436511549	28.973
159	5	160	4.41935201429034	21.077999
160	5	160	2.50402406819952	-14.529
161	5	160	9.89621588502168	-27.554001
162	5	160	15.8259000443149	-29.440001
163	5	160	0.808037835846624	-9.673
164	5	160	5.87052992173873	-20.614
165	5	160	3.14594305771437	-12.996
166	5	160	13.418147047802	-27.628
167	5	160	1.18278822806243	17.152
168	5	160	14.4401737899306	-29.039
169	5	160	3.96271098809001	-20.035
170	5	160	11.63779485251	29.000999
171	5	160	1.29744381951503	-17.521999
172	5	160	5.87275858478742	19.691999
173	5	160	-3.06652289628743	7.2502
174	5	160	1.36463155431272	14.972
175	5	160	1.83175815652932	-4.777
176	5	160	4.29483008293559	-20.711
177	5	160	-0.946749306696988	-1.0098
178	5	160	7.84205694454446	24.672001
179	5	160	1.56148177368697	-5.1298
180	5	160	-0.313715281481558	4.4553
181	5	160	0.162005359775376	-0.60976
182	5	160	1.07777875143951	-14.059
183	5	160	14.8411050750564	-29.007999
184	5	160	0.646631877325099	-13.119
185	5	160	0.330029534580423	1.389
186	5	160	1.14808803513439	-12.772
187	5	160	1.67528893600171	-4.8651
188	5	160	-0.113538019383774	-0.9614
189	5	160	2.50013545504799	14.7
190	5	160	15.0319703735214	26.403999
191	5	160	12.3120432863219	26.139
192	5	160	1.20243822737541	-12.542
193	5	160	17.334575133495	-30.115999
194	5	160	-0.307143701488767	-7.8179
195	5	160	0.849193736240638	15.736
196	5	160	9.19185662161319	23.224001
197	5	160	7.96690465950442	-24.702999
198	5	160	0.803128601569712	-0.58378
199	5	160	-1.7195659263865	-10.112
200	5	160	11.1187583035078	28.374001
201	5	160	1.79599523904216	16.712
202	5	160	-0.200538698365705	14.826
203	5	160	-0.164874787269656	-4.4763
204	5	160	4.67867434225162	18.344999
205	5	160	-2.00531291853867	8.3032
206	5	160	0.552521830396136	-12.639
207	5	160	-0.0558056118560799	-15.014
208	5	160	5.23552650080189	22.108999
209	5	160	1.01593660103498	11.722
210	5	160	-0.266911602494607	14.66
211	5	160	-0.632610103908168	-0.001843
212	5	160	0.995583329439679	10.924
213	5	160	12.236863038433	27.593
214	5	160	2.79294042610238	14.887
215	5	160	3.29391505628084	-9.3597
216	5	160	2.93521125210661	-18.862
217	5	160	4.31043407934935	-20.823999
218	5	160	6.76765696565338	25.153
219	5	160	14.3068500177972	30.25
220	5	160	2.43314470031313	15.535
221	5	160	-0.473350394069756	8.9956
222	5	160	7.48823583002995	-24.426001
223	5	160	-0.83027176360207	2.357
224	5	160	-0.361554475945399	2.607
225	5	160	1.93500668947228	-20.072001
226	5	160	0.806506258240097	12.567
227	5	160	-0.403917938903558	-1.6504
228	5	160	3.51810273454648	-17.461
229	5	160	1.73939924162143	-17.455
230	5	160	-0.538917000860417	9.7389
231	5	160	0.172679496978414	-4.7125
232	5	160	3.88749977391717	-21.725
233	5	160	4.51560943345945	-20.306
234	5	160	-1.83890650870508	7.0406
235	5	160	4.27110761862594	20.443001
236	5	160	-1.4836683391848	9.2477
237	5	160	16.3839244980847	28.584
238	5	160	2.68201502485442	19.77
239	5	160	-0.762065683765577	-13.366
240	5	160	-0.364485404304749	-1.0667
241	5	160	1.92853180622482	16.546
242	5	160	-1.70881588636478	11.857
243	5	160	-0.330341299480844	-12.113
244	5	160	0.932934808603161	14.859
245	5	160	11.4155255074345	24.926001
246	5	160	9.4109513938613	24.610001
247	5	160	-1.47809410288899	-2.3049
248	5	160	12.0705871636809	28.177
249	5	160	5.15043061127587	-21.121
250	5	160	15.6490192298156	-27.195
251	5	160	-1.51363986142178	-5.3426
252	5	160	0.904599444288976	11.815
253	5	160	2.37783387400672	-19.618999
254	5	160	8.06475667411463	-23.059
255	5	160	-0.0433012581174399	-9.1066
256	5	160	-0.184391356554912	7.6234
257	5	160	2.67093549538453	18.662001
258	5	160	0.298098310713613	-2.8025
259	5	160	5.14849110007079	-22.931
260	5	160	8.7356812132077	26.606001
261	5	160	0.938892559954921	-14.267
262	5	160	-0.701229695498563	1.5831
263	5	160	5.6986470673571	21.719999
264	5	160	9.51913631430098	-25.075001
265	5	160	14.116595081822	-27.455999
266	5	160	-0.133326155809829	16.67
267	5	160	3.35712077289018	21.931999
268	5	160	0.629823775178334	-11.168
269	5	160	0.480800919804392	-3.3221
270	5	160	5.33329557590056	-22.207001
271	5	160	-1.45905427935113	-7.8467
272	5	160	-0.0782843284837631	1.4909
273	5	160	1.89595275572767	-19.749001
274	5	160	11.0835016402199	26.789
275	5	160	0.478232053693304	-6.8725
276	5	160	8.51322188678179	-24.816999
277	5	160	1.47226060512011	-9.1552
278	5	160	2.31469687671301	-19.584
279	5	160	3.22141999952008	20.59
280	5	160	9.43740541270778	23.966999
281	5	160	-2.50811762699208	5.0717
282	5	160	0.0621401787992748	3.7835
283	5	160	0.377960417397224	0.62925
284	5	160	1.73282210613246	-18.479
285	5	160	0.171889346675382	2.2036
286	5	160	0.954575216408966	-4.2507
287	5	160	2.60631628276504	21.767
288	5	160	0.269129741289045	-7.359
289	5	160	1.64574057647736	18.659
290	5	160	-0.411594709819004	10.297
291	5	160	9.12101748966428	25.275999
292	5	160	-0.168473730347295	7.2295
293	5	160	15.9380601763165	-30.635
294	5	160	0.713044849416577	3.9077
295	5	160	0.783175062691578	11.051
296	5	160	1.73186969686617	10.247
297	5	160	13.0037140495578	-26.440001
298	5	160	14.6546732415778	-29.327
299	5	160	5.31556835881371	-22.577999
300	5	160	0.0483289622194398	12.595
301	5	160	16.8222488542176	-24.378
302	5	160	-0.151949142941676	-0.46008
303	5	160	0.183007763907847	4.3657
304	5	160	-1.1113284278893	3.466
305	5	160	14.0540827030135	-28.589001
306	5	160	7.40883381636838	21.888
307	5	160	-0.171587539255293	8.9685
308	5	160	2.82184220177974	19.497
309	5	160	3.19885423586084	20.732
310	5	160	-0.89456294620122	5.6807
311	5	160	0.951768762211725	1.4004
312	5	160	9.85686327133528	-25.087
313	5	160	0.908370588971835	-6.606
314	5	160	3.19205836920909	16.24
315	5	160	16.9359566627456	-27.886
316	5	160	15.5043730234658	-29.771999
317	5	160	-0.365259247636074	6.4921
318	5	160	2.31073527417814	-19.528999
319	5	160	2.81450375748385	-17.195
320	5	160	-0.217163986492572	13.4
321	5	160	-0.536867921224722	-3.147
322	5	160	0.42077885512129	4.8404
323	5	160	0.527265322385182	-1.8404
324	5	160	6.90121292907428	-22.410999
325	5	160	-1.06527980487654	-4.787
326	5	160	3.54312573244595	20.829
327	5	160	4.49023702182316	20.257999
328	5	160	0.915650845461245	14.148
329	5	160	-2.49927718622541	8.2043
330	5	160	17.4491622827549	29.000999
331	5	160	0.571848313310239	-3.1936
332	5	160	10.3639174638202	25.15
333	5	160	15.6025805421548	30.643
334	5	160	1.46535182923386	-8.6447
335	5	160	0.187506389886627	-0.039257
336	5	160	9.81928161815492	-23.959
337	5	160	0.153088423320878	1.7669
338	5	160	8.20306974198973	24.278
339	5	160	8.42258580550285	-22.993
340	5	160	0.0238753707751842	4.8636
341	5	160	18.2512248162058	30.716
342	5	160	0.727488775861023	-1.9108
343	5	160	7.3184217537885	23.913
344	5	160	12.8840580613785	-26.743999
345	5	160	0.110686902313268	0.13176
346	5	160	0.700819814323012	-16.301001
347	5	160	8.08750508240764	24.242001
348	5	160	1.0311401563735	-14.888
349	5	160	-0.397566210377947	14.102
350	5	160	0.694641262437747	-15.387
351	5	160	-0.798341189244224	3.8136
352	5	160	0.811696180262528	-11.34
353	5	160	0.648797251937314	-11.716
354	5	160	4.6327466955999	-18.323
355	5	160	-2.24495536415602	11.768
356	5	160	1.98915758597496	13.656
357	5	160	14.155050239054	27.101
358	5	160	3.38314814510039	17.889
359	5	160	0.589494751516904	-16.031
360	5	160	0.179201517136918	0.47398
361	5	160	1.34464142801699	5.4552
362	5	160	3.7053913617518	-20.444
363	5	160	7.87931186683636	-23.938999
364	5	160	12.0811074807366	-24.961
365	5	160	1.7228539888209	18.641001
366	5	160	0.669691156824964	0.084622
367	5	160	-1.15609144710572	9.4827
368	5	160	0.511844922409342	9.5213
369	5	160	15.8942798018034	-28.858
370	5	160	14.1456799280424	26.108
371	5	160	-0.92200970883659	0.22426
372	5	160	-1.19655935095462	-2.3975
373	5	160	-0.243408728614392	9.88
374	5	160	0.217941000715211	10.144
375	5	160	17.2303834976373	30.614
376	5	160	10.4910493024159	-25.559
377	5	160	2.46430644556157	17.743
378	5	160	-1.15792126570932	2.6545
379	5	160	0.689498943952866	7.4739
380	5	160	1.66017467155035	-12.051
381	5	160	6.76187217577301	21.620001
382	5	160	-1.309346002526	7.2005
383	5	160	-1.74593281157768	-12.108
384	5	160	0.262457172215067	-7.843
385	5	160	7.48405169317561	21.961
386	5	160	16.4494375539832	28.087999
387	5	160	12.2210454471617	26.371
388	5	160	2.26973135292951	16.756001
389	5	160	18.7587442734215	-26.809999
390	5	160	-0.965633994572079	2.5479
391	5	160	-0.234834269170388	-7.7864
392	5	160	-0.814003389841822	-3.1874
393	5	160	1.18064478652644	-9.9702
394	5	160	12.6595497676657	24.427999
395	5	160	-1.18240071744369	-5.7321
396	5	160	10.5340916665715	-25.558001
397	5	160	8.75081453437054	-23.120001
398	5	160	1.18831105018503	-7.1541
399	5	160	11.3476867645661	26.631001
[truncated: 6,001 more rows]
